# Supplementary material for: The sponge microbiome project
Source: Gigascience. 2017 Aug 16;6(10):gix077. doi: 10.1093/gigascience/gix077 (PMC5632291; doi:10.1093/gigascience/gix077)
Supplement: Additional Files [file gix077_supp.zip › README.txt]

***The data for the sponge microbiome project***
#####
The dataset consists of:

1. Project notebook
File:SMP.sequence.processing.html (md5: 282a20ff5166f95f1ff669d8c583025e)
Description: Contains the project workflow, bioinformatic commands, and additional scripts in the form of a TiddlyWiki HTML notebook (http://tiddlywiki.com/).
Note: Open with any browser (e.g. Firefox, Chrome, Safari).

2.OTU abundance matrix
File: EMP2.trim.unique.pick.good.filter.unique.abund.precluster.pick.pick.pick.fn.unique_list.shared.gz (md5: dd21fb4ffa71a58735224b3c24ca3064)
Description: OTU abundance matrix as output from mothur. The output ".shared" format (https://www.mothur.org/wiki/Shared_file) is a tab-delimited text file.

3. OTU representative sequence
File: EMP2.rep.fasta.gz (md5: bd81b519905fd2a0250d8fdff56a0084)
Description: FASTA file containing the representative DNA sequence of OTUs.

4. OTU database
File: EMP2.trim.unique.pick.good.filter.unique.abund.precluster.pick.pick.pick.fn.unique_list.OTUs.database.gz (md5: 496a6b16d0aaa6dbd7c28b449ecb1a17)
Description: Table including the representative DNA sequences and taxonomic classification of OTUs. This is a tab-delimited text file.

5. OTU abundance matrix and database in RData
File: EMP2.Rdata.gz (md5: aaacf793fabd84e0cdea66031a9e67b7)
Description: OTU abundance matrix and OTU database as a list object in an RData file for for use in R. Loading this file in R instead of the .shared file will save time.
Note: A large amount of memory may be needed to load this in R (> 10Gb). To load it in R :
### Begin ###
# Load the data in R. This data is in list format called EMP_list
load("../EMP2.RData")

# Access the OTU abundance matrix (item 2 of this readme). Save the OTU table as "SMP".
SMP = EMP_list$EMP

#Access the OTU database (item 4 of this readme). Save the database as "database".
database = EMP_list$database
### End ###

6. Samples metadata
File: sample.metadata.tsv (md5: dcd15a1d69c4a0f6f599d577233d044a)
Description: Sample metadata such as environment and geographic location. This is a tab-delimited text file.

7. QIIME biom file
File: 10793_close_reference.biom (md5: 31cb15165d056a8817bcc171345be45c)
Description: Biom file resulted from QIIME processing.

8. QIIME-derived tree
File: gg_13_8_otus.97_otus.tre (md5: b7e76593bce82913af1cfb06edf15732)
Description: Tree resulted from QIIME processing.

Contact: Torsten Thomas, t.thomas@unsw.edu.au
