# Supplementary material for: The sponge microbiome project
Source: Gigascience. 2017 Aug 16;6(10):gix077. doi: 10.1093/gigascience/gix077 (PMC5632291; doi:10.1093/gigascience/gix077)
Supplement: Additional Files [file gix077_supp.zip › sample.metadata.tsv]

sample_name_mothur	sample_name_qiime_deblur	host_scientific_name	scientific_name	anonymized_name	collection_timestamp	contributor	country	depth	description	dna_extracted	elevation	emp_status	env_biome	env_feature	env_material	env_package	host_common_name	host_status	host_subject_id	host_taxid	lane	latitude	life_stage	longitude	notes	observations	ph	physical_specimen_location	physical_specimen_remaining	preprocessing_of_the_sponge_tissue	public	salinity_ppt	sample_type	sampling_site	scientific_order	study_id	taxon_id	title	water_temperature_degrees_c
-	10793.29.118147	Ircinia strobilina	sponge metagenome	29	07/19/2012	NA	Mexico	12.1	cDNA	TRUE	0	NA	ocean biome	reef	organic material feature	host-associated	black-ball sponge	Healthy	29	467775	EMP_Thomas_sponges_16S_L007	18.40198	NA	-87.40878	NA	NA	NA	Russell Hill Lab	y	NA	TRUE	NA	sponge tissue	Banco Chinchorros	Dictyoceratida	1740	1163772	Comparison of the symbiotic bacterial communities associated with two Caribbean sponges through a diel cycle	28.9
1.1182344	10793.1.1182344	Mycale laxissima	sponge metagenome	1	7/16/2012	NA	The Bahamas	12.1	genomic DNA	TRUE	0	NA	ocean biome	reef	organic material feature	host-associated	sponges	Healthy	1740:299	458504	EMP_Thomas_sponges_16S_L007	26.56295	NA	-77.8815	NA	NA	NA	Russell Hill Lab	y	NA	TRUE	NA	sponge tissue	Sweetiss Cay	Poecilosclerida	1740	1163772	Comparison of the symbiotic bacterial communities associated with two Caribbean sponges through a diel cycle	26.7
10.1181798	10793.10.1181798	Ircinia strobilina	sponge metagenome	10	7/19/2012	NA	Mexico	12.1	genomic DNA	TRUE	0	NA	ocean biome	reef	organic material feature	host-associated	black-ball sponge	Healthy	1740:305	467775	EMP_Thomas_sponges_16S_L007	18.40198	NA	-87.40878	NA	NA	NA	Russell Hill Lab	y	NA	TRUE	NA	sponge tissue	Banco Chinchorros	Dictyoceratida	1740	1163772	Comparison of the symbiotic bacterial communities associated with two Caribbean sponges through a diel cycle	28.9
10.IV.05.2.001.1181706	10793.10.IV.05.2.001.1181706	Vetulinidae sp.	sponge metagenome	10.IV.05.2.001	04/10/2005	NA	The Bahamas	24.4	Discodermia spp	TRUE	0	NA	ocean biome	reef	organic material feature	host-associated	sponges	NA	1740:461	73798	EMP_Thomas_sponges_16S_L007	24.13308	NA	-79.84085	NA	NA	NA	HBOI.McCarthy	y	NA	TRUE	NA	sponge tissue	NA	Sphaerocladina	1740	1163772	TBD	NA
100.1181102	10793.100.1181102	Xestospongia sp.	sponge metagenome	100	8/13/2012	NA	Commonwealth of Puerto Rico	32.1	Genomic DNA	TRUE	0	NA	ocean biome	reef	organic material feature	host-associated	sponges	Healthy	1740:389	178550	EMP_Thomas_sponges_16S_L007	17.88828	NA	-66.99812	NA	NA	NA	Russell Hill Lab	y	NA	TRUE	NA	sponge tissue	La Parguera, Puerto Rico	Haplosclerida	1740	1163772	Bacterial community analysis in a symbiotic two sponge system	28.9
101.1181093	10793.101.1181093	Plakortis sp.	sponge metagenome	101	8/13/2012	NA	Commonwealth of Puerto Rico	32.1	Genomic DNA	TRUE	0	NA	ocean biome	reef	organic material feature	host-associated	sponges	Healthy	1740:390	86044	EMP_Thomas_sponges_16S_L007	17.88828	NA	-66.99812	NA	NA	NA	Russell Hill Lab	y	NA	TRUE	NA	sponge tissue	La Parguera, Puerto Rico	Plakinidae	1740	1163772	Bacterial community analysis in a symbiotic two sponge system	28.9
102.1181491	10793.102.1181491	Plakortis sp.	sponge metagenome	102	8/13/2012	NA	Commonwealth of Puerto Rico	32.1	cDNA	TRUE	0	NA	ocean biome	reef	organic material feature	host-associated	sponges	Healthy	1740:391	86044	EMP_Thomas_sponges_16S_L007	17.88828	NA	-66.99812	NA	NA	NA	Russell Hill Lab	y	NA	TRUE	NA	sponge tissue	La Parguera, Puerto Rico	Plakinidae	1740	1163772	Bacterial community analysis in a symbiotic two sponge system	28.9
103.1181271	10793.103.1181271	Plakortis sp.	sponge metagenome	103	8/13/2012	NA	Commonwealth of Puerto Rico	32.1	Genomic DNA	TRUE	0	NA	ocean biome	reef	organic material feature	host-associated	sponges	Healthy	1740:392	86044	EMP_Thomas_sponges_16S_L007	17.88828	NA	-66.99812	NA	NA	NA	Russell Hill Lab	y	NA	TRUE	NA	sponge tissue	La Parguera, Puerto Rico	Plakinidae	1740	1163772	Bacterial community analysis in a symbiotic two sponge system	28.9
104.1182033	10793.104.1182033	Plakortis sp.	sponge metagenome	104	8/13/2012	NA	Commonwealth of Puerto Rico	32.1	cDNA	TRUE	0	NA	ocean biome	reef	organic material feature	host-associated	sponges	Healthy	1740:393	86044	EMP_Thomas_sponges_16S_L007	17.88828	NA	-66.99812	NA	NA	NA	Russell Hill Lab	y	NA	TRUE	NA	sponge tissue	La Parguera, Puerto Rico	Plakinidae	1740	1163772	Bacterial community analysis in a symbiotic two sponge system	28.9
105.1181379	10793.105.1181379	Xestospongia sp.	sponge metagenome	105	8/13/2012	NA	Commonwealth of Puerto Rico	32.1	Genomic DNA	TRUE	0	NA	ocean biome	reef	organic material feature	host-associated	sponges	Healthy	1740:394	178550	EMP_Thomas_sponges_16S_L007	17.88828	NA	-66.99812	NA	NA	NA	Russell Hill Lab	y	NA	TRUE	NA	sponge tissue	La Parguera, Puerto Rico	Haplosclerida	1740	1163772	Bacterial community analysis in a symbiotic two sponge system	28.9
10533.102	10793.10533.102	Axinella verrucosa	sponge metagenome	102	5/5/13	Steindler	Israel	20	sponge tissue from Axinella verrucosa	TRUE	0	EMP	marine benthic biome	animal-associated habitat	organic material feature	host-associated	sponges	NA	102	237119	3	33.0499	NA	35.0744			NA	Steindler Lab	NA	not	TRUE	NA	sponge tissue	Achziv	Axinellida	10533	1163772	NA	NA
10533.103	10793.10533.103	Axinella polypoides	sponge metagenome	103	5/5/13	Steindler	Israel	20	sponge tissue from Axinella polypoides	TRUE	0	EMP	marine benthic biome	animal-associated habitat	organic material feature	host-associated	sponges	NA	103	12959	3	33.0499	NA	35.0744			NA	Steindler Lab	NA	not	TRUE	NA	sponge tissue	Achziv	Axinellida	10533	1163772	NA	NA
10533.105	10793.10533.105	Axinella verrucosa	sponge metagenome	105	5/5/13	Steindler	Israel	20	sponge tissue from Axinella verrucosa	TRUE	0	EMP	marine benthic biome	animal-associated habitat	organic material feature	host-associated	sponges	NA	105	237119	3	33.0499	NA	35.0744			NA	Steindler Lab	NA	not	TRUE	NA	sponge tissue	Achziv	Axinellida	10533	1163772	NA	NA
10533.106c	10793.10533.106c	Petrosia ficiformis	sponge metagenome	106c	5/5/13	Steindler	Israel	20	sponge tissue from Petrosia ficiformis	TRUE	0	EMP	marine benthic biome	animal-associated habitat	organic material feature	host-associated	sponges	NA	106c	68564	3	33.0499	NA	35.0744			NA	Steindler Lab	NA	sponge cortex	TRUE	NA	sponge tissue	Achziv	Haplosclerida	10533	1163772	NA	NA
10533.106e	10793.10533.106e	Petrosia ficiformis	sponge metagenome	106e	5/5/13	Steindler	Israel	20	sponge tissue from Petrosia ficiformis	TRUE	0	EMP	marine benthic biome	animal-associated habitat	organic material feature	host-associated	sponges	NA	106e	68564	3	33.0499	NA	35.0744			NA	Steindler Lab	NA	sponge endosome	TRUE	NA	sponge tissue	Achziv	Haplosclerida	10533	1163772	NA	NA
10533.106p	10793.10533.106p	Petrosia ficiformis	sponge metagenome	106p	5/5/13	Steindler	Israel	20	sponge tissue from Petrosia ficiformis	TRUE	0	EMP	marine benthic biome	animal-associated habitat	organic material feature	host-associated	sponges	NA	106p	68564	3	33.0499	NA	35.0744			NA	Steindler Lab	NA	separated microbial cells	TRUE	NA	sponge tissue	Achziv	Haplosclerida	10533	1163772	NA	NA
10533.106s	10793.10533.106s	Petrosia ficiformis	sponge metagenome	106s	5/5/13	Steindler	Israel	20	sponge tissue from Petrosia ficiformis	TRUE	0	EMP	marine benthic biome	animal-associated habitat	organic material feature	host-associated	sponges	NA	106s	68564	3	33.0499	NA	35.0744			NA	Steindler Lab	NA	not	TRUE	NA	sponge tissue	Achziv	Haplosclerida	10533	1163772	NA	NA
10533.107	10793.10533.107	Axinella polypoides	sponge metagenome	107	5/5/13	Steindler	Israel	20	sponge tissue from Axinella polypoides	TRUE	0	EMP	marine benthic biome	animal-associated habitat	organic material feature	host-associated	sponges	NA	107	12959	3	33.0499	NA	35.0744			NA	Steindler Lab	NA	not	TRUE	NA	sponge tissue	Achziv	Axinellida	10533	1163772	NA	NA
10533.108c	10793.10533.108c	Petrosia ficiformis	sponge metagenome	108c	5/5/13	Steindler	Israel	20	sponge tissue from Petrosia ficiformis	TRUE	0	EMP	marine benthic biome	animal-associated habitat	organic material feature	host-associated	sponges	NA	108c	68564	3	33.0499	NA	35.0744			NA	Steindler Lab	NA	sponge cortex	TRUE	NA	sponge tissue	Achziv	Haplosclerida	10533	1163772	NA	NA
10533.108e	10793.10533.108e	Petrosia ficiformis	sponge metagenome	108e	5/5/13	Steindler	Israel	20	sponge tissue from Petrosia ficiformis	TRUE	0	EMP	marine benthic biome	animal-associated habitat	organic material feature	host-associated	sponges	NA	108e	68564	3	33.0499	NA	35.0744			NA	Steindler Lab	NA	sponge endosome	TRUE	NA	sponge tissue	Achziv	Haplosclerida	10533	1163772	NA	NA
10533.108p	10793.10533.108p	Petrosia ficiformis	sponge metagenome	108p	5/5/13	Steindler	Israel	20	sponge tissue from Petrosia ficiformis	TRUE	0	EMP	marine benthic biome	animal-associated habitat	organic material feature	host-associated	sponges	NA	108p	68564	3	33.0499	NA	35.0744			NA	Steindler Lab	NA	separated microbial cells	TRUE	NA	sponge tissue	Achziv	Haplosclerida	10533	1163772	NA	NA
10533.108s	10793.10533.108s	Petrosia ficiformis	sponge metagenome	108s	5/5/13	Steindler	Israel	20	sponge tissue from Petrosia ficiformis	TRUE	0	EMP	marine benthic biome	animal-associated habitat	organic material feature	host-associated	sponges	NA	108s	68564	3	33.0499	NA	35.0744			NA	Steindler Lab	NA	not	TRUE	NA	sponge tissue	Achziv	Haplosclerida	10533	1163772	NA	NA
10533.110	10793.10533.11	Axinella polypoides	sponge metagenome	110	5/5/13	Steindler	Israel	20	sponge tissue from Axinella polypoides	TRUE	0	EMP	marine benthic biome	animal-associated habitat	organic material feature	host-associated	sponges	NA	110	12959	3	33.0499	NA	35.0744			NA	Steindler Lab	NA	not	TRUE	NA	sponge tissue	Achziv	Axinellida	10533	1163772	NA	NA
10533.111c	10793.10533.111c	Petrosia ficiformis	sponge metagenome	111c	5/5/13	Steindler	Israel	20	sponge tissue from Petrosia ficiformis	TRUE	0	EMP	marine benthic biome	animal-associated habitat	organic material feature	host-associated	sponges	NA	111c	68564	3	33.0499	NA	35.0744			NA	Steindler Lab	NA	sponge cortex	TRUE	NA	sponge tissue	Achziv	Haplosclerida	10533	1163772	NA	NA
10533.111e	10793.10533.111e	Petrosia ficiformis	sponge metagenome	111e	5/5/13	Steindler	Israel	20	sponge tissue from Petrosia ficiformis	TRUE	0	EMP	marine benthic biome	animal-associated habitat	organic material feature	host-associated	sponges	NA	111e	68564	3	33.0499	NA	35.0744			NA	Steindler Lab	NA	sponge endosome	TRUE	NA	sponge tissue	Achziv	Haplosclerida	10533	1163772	NA	NA
10533.111p	10793.10533.111p	Petrosia ficiformis	sponge metagenome	111p	5/5/13	Steindler	Israel	20	sponge tissue from Petrosia ficiformis	TRUE	0	EMP	marine benthic biome	animal-associated habitat	organic material feature	host-associated	sponges	NA	111p	68564	3	33.0499	NA	35.0744			NA	Steindler Lab	NA	separated microbial cells	TRUE	NA	sponge tissue	Achziv	Haplosclerida	10533	1163772	NA	NA
10533.111s	10793.10533.111s	Petrosia ficiformis	sponge metagenome	111s	5/5/13	Steindler	Israel	20	sponge tissue from Petrosia ficiformis	TRUE	0	EMP	marine benthic biome	animal-associated habitat	organic material feature	host-associated	sponges	NA	111s	68564	3	33.0499	NA	35.0744			NA	Steindler Lab	NA	not	TRUE	NA	sponge tissue	Achziv	Haplosclerida	10533	1163772	NA	NA
10533.113	10793.10533.113	Axinella verrucosa	sponge metagenome	113	5/5/13	Steindler	Israel	20	sponge tissue from Axinella verrucosa	TRUE	0	EMP	marine benthic biome	animal-associated habitat	organic material feature	host-associated	sponges	NA	113	237119	3	33.0499	NA	35.0744			NA	Steindler Lab	NA	not	TRUE	NA	sponge tissue	Achziv	Axinellida	10533	1163772	NA	NA
10533.115	10793.10533.115	Phorbas sp.	sponge metagenome	115	5/5/13	Steindler	Israel	20	sponge tissue from Phorbas sp.	TRUE	0	EMP	marine benthic biome	animal-associated habitat	organic material feature	host-associated	sponges	NA	115	252957	3	33.0499	NA	35.0744			NA	Steindler Lab	NA	not	TRUE	NA	sponge tissue	Achziv	Poecilosclerida	10533	1163772	NA	NA
10533.116	10793.10533.116	Phorbas sp.	sponge metagenome	116	5/5/13	Steindler	Israel	20	sponge tissue from Phorbas sp.	TRUE	0	EMP	marine benthic biome	animal-associated habitat	organic material feature	host-associated	sponges	NA	116	252957	3	33.0499	NA	35.0744			NA	Steindler Lab	NA	not	TRUE	NA	sponge tissue	Achziv	Poecilosclerida	10533	1163772	NA	NA
10533.118	10793.10533.118	Phorbas sp.	sponge metagenome	118	5/5/13	Steindler	Israel	20	sponge tissue from Phorbas sp.	TRUE	0	EMP	marine benthic biome	animal-associated habitat	organic material feature	host-associated	sponges	NA	118	252957	3	33.0499	NA	35.0744			NA	Steindler Lab	NA	not	TRUE	NA	sponge tissue	Achziv	Poecilosclerida	10533	1163772	NA	NA
10533.120	10793.10533.12	Ircinia variabilis	sponge metagenome	120	5/5/13	Steindler	Israel	20	sponge tissue from Ircinia variabilis	TRUE	0	EMP	marine benthic biome	animal-associated habitat	organic material feature	host-associated	sponges	NA	120	468559	3	33.0499	NA	35.0744			NA	Steindler Lab	NA	not	TRUE	NA	sponge tissue	Achziv	Dictyoceratida	10533	1163772	NA	NA
10533.121	10793.10533.121	Sarcotragus fasciculatus	sponge metagenome	121	5/5/13	Steindler	Israel	20	sponge tissue from Ircinia variabilis	TRUE	0	EMP	marine benthic biome	animal-associated habitat	organic material feature	host-associated	sponges	NA	121	1234657	3	33.0499	NA	35.0744			NA	Steindler Lab	NA	not	TRUE	NA	sponge tissue	Achziv	Dictyoceratida	10533	1163772	NA	NA
10533.122	10793.10533.122	Phorbas sp.	sponge metagenome	122	5/5/13	Steindler	Israel	20	sponge tissue from Phorbas sp.	TRUE	0	EMP	marine benthic biome	animal-associated habitat	organic material feature	host-associated	sponges	NA	122	252957	3	33.0499	NA	35.0744			NA	Steindler Lab	NA	not	TRUE	NA	sponge tissue	Achziv	Poecilosclerida	10533	1163772	NA	NA
10533.123p	10793.10533.123p	Petrosia ficiformis	sponge metagenome	123p	5/5/13	Steindler	Israel	20	sponge tissue from Petrosia ficiformis	TRUE	0	EMP	marine benthic biome	animal-associated habitat	organic material feature	host-associated	sponges	NA	123p	68564	3	33.0499	NA	35.0744			NA	Steindler Lab	NA	separated microbial cells	TRUE	NA	sponge tissue	Achziv	Haplosclerida	10533	1163772	NA	NA
10533.123s	10793.10533.123s	Petrosia ficiformis	sponge metagenome	123s	5/5/13	Steindler	Israel	20	sponge tissue from Petrosia ficiformis	TRUE	0	EMP	marine benthic biome	animal-associated habitat	organic material feature	host-associated	sponges	NA	123s	68564	3	33.0499	NA	35.0744			NA	Steindler Lab	NA	not	TRUE	NA	sponge tissue	Achziv	Haplosclerida	10533	1163772	NA	NA
10533.124	10793.10533.124	Crambe crambe	sponge metagenome	124	5/5/13	Steindler	Israel	20	sponge tissue from Crambe crambe	TRUE	0	EMP	marine benthic biome	animal-associated habitat	organic material feature	host-associated	sponges	NA	124	3722	3	33.0499	NA	35.0744			NA	Steindler Lab	NA	not	TRUE	NA	sponge tissue	Achziv	Poecilosclerida	10533	1163772	NA	NA
10533.126	10793.10533.126	Crambe crambe	sponge metagenome	126	5/5/13	Steindler	Israel	20	sponge tissue from Crambe crambe	TRUE	0	EMP	marine benthic biome	animal-associated habitat	organic material feature	host-associated	sponges	NA	126	3722	3	33.0499	NA	35.0744			NA	Steindler Lab	NA	not	TRUE	NA	sponge tissue	Achziv	Poecilosclerida	10533	1163772	NA	NA
10533.128	10793.10533.128	Sarcotragus fasciculatus	sponge metagenome	128	5/5/13	Steindler	Israel	20	sponge tissue from Ircinia variabilis	TRUE	0	EMP	marine benthic biome	animal-associated habitat	organic material feature	host-associated	sponges	NA	128	1234657	3	33.0499	NA	35.0744			NA	Steindler Lab	NA	not	TRUE	NA	sponge tissue	Achziv	Dictyoceratida	10533	1163772	NA	NA
10533.129	10793.10533.129	Crambe crambe	sponge metagenome	129	5/5/13	Steindler	Israel	20	sponge tissue from Crambe crambe	TRUE	0	EMP	marine benthic biome	animal-associated habitat	organic material feature	host-associated	sponges	NA	129	3722	3	33.0499	NA	35.0744			NA	Steindler Lab	NA	not	TRUE	NA	sponge tissue	Achziv	Poecilosclerida	10533	1163772	NA	NA
10533.131	10793.10533.131	Dysidea sp.	sponge metagenome	131	5/5/13	Steindler	Israel	20	sponge tissue from Dysidea sp.	TRUE	0	EMP	marine benthic biome	animal-associated habitat	organic material feature	host-associated	sponges	NA	131	190526	3	33.0499	NA	35.0744			NA	Steindler Lab	NA	not	TRUE	NA	sponge tissue	Achziv	Dictyoceratida	10533	1163772	NA	NA
10533.132	10793.10533.132	Chondrilla nucula	sponge metagenome	132	5/5/13	Steindler	Israel	5-9	sponge tissue from Chondrilla nucula	TRUE	0	EMP	marine benthic biome	animal-associated habitat	organic material feature	host-associated	chicken liver sponge	NA	132	220712	3	33.0499	NA	35.0744			NA	Steindler Lab	NA	not	TRUE	NA	sponge tissue	Achziv	Chondrillida	10533	1163772	NA	NA
10533.133	10793.10533.133	Chondrosia reniformis	sponge metagenome	133	5/5/13	Steindler	Israel	5-9	sponge tissue from Chondrosia reniformis	TRUE	0	EMP	marine benthic biome	animal-associated habitat	organic material feature	host-associated	sponges	NA	133	68574	3	33.0499	NA	35.0744			NA	Steindler Lab	NA	not	TRUE	NA	sponge tissue	Achziv	Chondrillida	10533	1163772	NA	NA
10533.134	10793.10533.134	Chondrosia reniformis	sponge metagenome	134	5/5/13	Steindler	Israel	5-9	sponge tissue from Chondrosia reniformis	TRUE	0	EMP	marine benthic biome	animal-associated habitat	organic material feature	host-associated	sponges	NA	134	68574	3	33.0499	NA	35.0744			NA	Steindler Lab	NA	not	TRUE	NA	sponge tissue	Achziv	Chondrillida	10533	1163772	NA	NA
10533.135	10793.10533.135	Chondrosia reniformis	sponge metagenome	135	5/5/13	Steindler	Israel	5-9	sponge tissue from Chondrosia reniformis	TRUE	0	EMP	marine benthic biome	animal-associated habitat	organic material feature	host-associated	sponges	NA	135	68574	3	33.0499	NA	35.0744			NA	Steindler Lab	NA	not	TRUE	NA	sponge tissue	Achziv	Chondrillida	10533	1163772	NA	NA
10533.137	10793.10533.137	Sarcotragus sp.	sponge metagenome	137	5/5/13	Steindler	Israel	5-9	sponge tissue from Sarcotragus sp.	TRUE	0	EMP	marine benthic biome	animal-associated habitat	organic material feature	host-associated	sponges	NA	137	468351	3	33.0499	NA	35.0744			NA	Steindler Lab	NA	not	TRUE	NA	sponge tissue	Achziv	Dictyoceratida	10533	1163772	NA	NA
10533.138	10793.10533.138	Sarcotragus sp.	sponge metagenome	138	5/5/13	Steindler	Israel	5-9	sponge tissue from Sarcotragus sp.	TRUE	0	EMP	marine benthic biome	animal-associated habitat	organic material feature	host-associated	sponges	NA	138	468351	3	33.0499	NA	35.0744			NA	Steindler Lab	NA	not	TRUE	NA	sponge tissue	Achziv	Dictyoceratida	10533	1163772	NA	NA
10533.139	10793.10533.139	Sarcotragus sp.	sponge metagenome	139	5/5/13	Steindler	Israel	5-9	sponge tissue from Sarcotragus sp.	TRUE	0	EMP	marine benthic biome	animal-associated habitat	organic material feature	host-associated	sponges	NA	139	468351	3	33.0499	NA	35.0744			NA	Steindler Lab	NA	not	TRUE	NA	sponge tissue	Achziv	Dictyoceratida	10533	1163772	NA	NA
10533.141	10793.10533.141	Sarcotragus fasciculatus	sponge metagenome	141	5/5/13	Steindler	Israel	5-9	sponge tissue from Ircinia variabilis	TRUE	0	EMP	marine benthic biome	animal-associated habitat	organic material feature	host-associated	sponges	NA	141	1234657	3	33.0499	NA	35.0744			NA	Steindler Lab	NA	not	TRUE	NA	sponge tissue	Achziv	Dictyoceratida	10533	1163772	NA	NA
10533.142	10793.10533.142	Ircinia variabilis	sponge metagenome	142	5/5/13	Steindler	Israel	5-9	sponge tissue from Ircinia variabilis	TRUE	0	EMP	marine benthic biome	animal-associated habitat	organic material feature	host-associated	sponges	NA	142	468559	3	33.0499	NA	35.0744			NA	Steindler Lab	NA	not	TRUE	NA	sponge tissue	Achziv	Dictyoceratida	10533	1163772	NA	NA
10533.142p	10793.10533.142p	Ircinia variabilis	sponge metagenome	142p	5/5/13	Steindler	Israel	5-9	sponge tissue from Ircinia variabilis	TRUE	0	EMP	marine benthic biome	animal-associated habitat	organic material feature	host-associated	sponges	NA	142p	468559	3	33.0499	NA	35.0744			NA	Steindler Lab	NA	separated microbial cells	TRUE	NA	sponge tissue	Achziv	Dictyoceratida	10533	1163772	NA	NA
10533.142s	10793.10533.142s	Ircinia variabilis	sponge metagenome	142s	5/5/13	Steindler	Israel	5-9	sponge tissue from Ircinia variabilis	TRUE	0	EMP	marine benthic biome	animal-associated habitat	organic material feature	host-associated	sponges	NA	142s	468559	3	33.0499	NA	35.0744			NA	Steindler Lab	NA	not	TRUE	NA	sponge tissue	Achziv	Dictyoceratida	10533	1163772	NA	NA
10533.145	10793.10533.145	Cinachyrella levantinensis	sponge metagenome	145	12/5/13	Steindler	Israel	4	sponge tissue from Cinachyrella levantinensis	TRUE	0	EMP	marine benthic biome	animal-associated habitat	organic material feature	host-associated	sponges	NA	145	878253	3	32.49	NA	34.887			NA	Steindler Lab	NA	not	TRUE	NA	sponge tissue	Achziv	Tetractinellida	10533	1163772	NA	NA
10533.146	10793.10533.146	Cinachyrella levantinensis	sponge metagenome	146	12/5/13	Steindler	Israel	4	sponge tissue from Cinachyrella levantinensis	TRUE	0	EMP	marine benthic biome	animal-associated habitat	organic material feature	host-associated	sponges	NA	146	878253	3	32.49	NA	34.887			NA	Steindler Lab	NA	not	TRUE	NA	sponge tissue	Sdot Yam	Tetractinellida	10533	1163772	NA	NA
10533.147	10793.10533.147	Cinachyrella levantinensis	sponge metagenome	147	12/5/13	Steindler	Israel	4	sponge tissue from Cinachyrella levantinensis	TRUE	0	EMP	marine benthic biome	animal-associated habitat	organic material feature	host-associated	sponges	NA	147	878253	3	32.49	NA	34.887			NA	Steindler Lab	NA	not	TRUE	NA	sponge tissue	Sdot Yam	Tetractinellida	10533	1163772	NA	NA
10533.148	10793.10533.148	Cinachyrella levantinensis	sponge metagenome	148	12/5/13	Steindler	Israel	4	sponge tissue from Cinachyrella levantinensis	TRUE	0	EMP	marine benthic biome	animal-associated habitat	organic material feature	host-associated	sponges	NA	148	878253	3	32.49	NA	34.887			NA	Steindler Lab	NA	not	TRUE	NA	sponge tissue	Sdot Yam	Tetractinellida	10533	1163772	NA	NA
10533.150	10793.10533.15	Dysidea sp.	sponge metagenome	150	12/5/13	Steindler	Israel	4	sponge tissue from Dysidea sp	TRUE	0	EMP	marine benthic biome	animal-associated habitat	organic material feature	host-associated	sponges	NA	150	190526	3	32.49	NA	34.887			NA	Steindler Lab	NA	not	TRUE	NA	sponge tissue	Sdot Yam	Dictyoceratida	10533	1163772	NA	NA
10533.151	10793.10533.151	Dysidea sp.	sponge metagenome	151	12/5/13	Steindler	Israel	4	sponge tissue from Dysidea sp	TRUE	0	EMP	marine benthic biome	animal-associated habitat	organic material feature	host-associated	sponges	NA	151	190526	3	32.49	NA	34.887			NA	Steindler Lab	NA	not	TRUE	NA	sponge tissue	Sdot Yam	Dictyoceratida	10533	1163772	NA	NA
10533.152	10793.10533.152	Chelonaplysilla erecta	sponge metagenome	152	12/5/13	Steindler	Israel	4	sponge tissue from Chelonaplysilla erecta	TRUE	0	EMP	marine benthic biome	animal-associated habitat	organic material feature	host-associated	sponges	NA	152	458488	3	32.49	NA	34.887			NA	Steindler Lab	NA	not	TRUE	NA	sponge tissue	Sdot Yam	Dendroceratida	10533	1163772	NA	NA
10533.153	10793.10533.153	Chelonaplysilla erecta	sponge metagenome	153	12/5/13	Steindler	Israel	4	sponge tissue from Chelonaplysilla erecta	TRUE	0	EMP	marine benthic biome	animal-associated habitat	organic material feature	host-associated	sponges	NA	153	458488	3	32.49	NA	34.887			NA	Steindler Lab	NA	not	TRUE	NA	sponge tissue	Sdot Yam	Dendroceratida	10533	1163772	NA	NA
10533.154	10793.10533.154	Chelonaplysilla erecta	sponge metagenome	154	12/5/13	Steindler	Israel	4	sponge tissue from Chelonaplysilla erecta	TRUE	0	EMP	marine benthic biome	animal-associated habitat	organic material feature	host-associated	sponges	NA	154	458488	3	32.49	NA	34.887			NA	Steindler Lab	NA	not	TRUE	NA	sponge tissue	Sdot Yam	Dendroceratida	10533	1163772	NA	NA
10533.155	10793.10533.155	Sarcotragus fasciculatus	sponge metagenome	155	12/5/13	Steindler	Israel	4	sponge tissue from Ircinia variabilis	TRUE	0	EMP	marine benthic biome	animal-associated habitat	organic material feature	host-associated	sponges	NA	155	1234657	3	32.49	NA	34.887			NA	Steindler Lab	NA	not	TRUE	NA	sponge tissue	Sdot Yam	Dictyoceratida	10533	1163772	NA	NA
10533.156	10793.10533.156	Sarcotragus fasciculatus	sponge metagenome	156	12/5/13	Steindler	Israel	4	sponge tissue from Ircinia variabilis	TRUE	0	EMP	marine benthic biome	animal-associated habitat	organic material feature	host-associated	sponges	NA	156	1234657	3	32.49	NA	34.887			NA	Steindler Lab	NA	not	TRUE	NA	sponge tissue	Sdot Yam	Dictyoceratida	10533	1163772	NA	NA
10533.16.BONNAIRE	10793.10533.16.BONNAIRE	Cliona sp.	sponge metagenome	16.BONNAIRE	1/1/12	Benjamin Muller	Netherlands:Netherlands Antilles:Bonaire	13.7	Shallow water sponge part of population genetics study	TRUE	0	EMP	marine benthic biome	animal-associated habitat	organic material feature	host-associated	sponges	NA	16.BONNAIRE	76785	7	12.26	NA	-68.46	16.BONNAIRE		NA		NA		TRUE	NA	sponge tissue	Playa Lechi, Bonaire	Clionaida	10533	1163772	NA	NA
10533.160	10793.10533.16	Niphates sp.	sponge metagenome	160	7/23/13	Steindler	Israel	16	sponge tissue from Niphates rowi	TRUE	0	EMP	marine benthic biome	animal-associated habitat	organic material feature	host-associated	sponges	NA	160	178546	3	29.4986	NA	34.915			NA	Steindler Lab	NA	not	TRUE	NA	sponge tissue	Eilat, Veronica Reef	Haplosclerida	10533	1163772	NA	NA
10533.161	10793.10533.161	Callyspongia siphonella	sponge metagenome	161	7/23/13	Steindler	Israel	20	sponge tissue from Siphonochalina siphonella	TRUE	0	EMP	marine benthic biome	animal-associated habitat	organic material feature	host-associated	sponges	NA	161	469330	3	29.4986	NA	34.915			NA	Steindler Lab	NA	not	TRUE	NA	sponge tissue	Eilat, Veronica Reef	Haplosclerida	10533	1163772	NA	NA
10533.162	10793.10533.162	Callyspongia siphonella	sponge metagenome	162	7/23/13	Steindler	Israel	20	sponge tissue from Siphonochalina siphonella	TRUE	0	EMP	marine benthic biome	animal-associated habitat	organic material feature	host-associated	sponges	NA	162	469330	3	29.4986	NA	34.915			NA	Steindler Lab	NA	not	TRUE	NA	sponge tissue	Eilat, Veronica Reef	Haplosclerida	10533	1163772	NA	NA
10533.163	10793.10533.163	Callyspongia siphonella	sponge metagenome	163	7/23/13	Steindler	Israel	20	sponge tissue from Siphonochalina siphonella	TRUE	0	EMP	marine benthic biome	animal-associated habitat	organic material feature	host-associated	sponges	NA	163	469330	3	29.4986	NA	34.915			NA	Steindler Lab	NA	not	TRUE	NA	sponge tissue	Eilat, Veronica Reef	Haplosclerida	10533	1163772	NA	NA
10533.164	10793.10533.164	Pione vastifica	sponge metagenome	164	7/23/13	Steindler	Israel	23	sponge tissue from Pione vastifica	TRUE	0	EMP	marine benthic biome	animal-associated habitat	organic material feature	host-associated	sponges	NA	164	458513	3	29.4986	NA	34.915			NA	Steindler Lab	NA	not	TRUE	NA	sponge tissue	Eilat, Veronica Reef	Clionaida	10533	1163772	NA	NA
10533.165	10793.10533.165	Theonella swinhoei	sponge metagenome	165	7/23/13	Steindler	Israel	22	sponge tissue from Theonella swinhoei	TRUE	0	EMP	marine benthic biome	animal-associated habitat	organic material feature	host-associated	sponges	NA	165	37505	3	29.4986	NA	34.915			NA	Steindler Lab	NA	not	TRUE	NA	sponge tissue	Eilat, Veronica Reef	Tetractinellida	10533	1163772	NA	NA
10533.166	10793.10533.166	Theonella swinhoei	sponge metagenome	166	7/23/13	Steindler	Israel	16	sponge tissue from Theonella swinhoei	TRUE	0	EMP	marine benthic biome	animal-associated habitat	organic material feature	host-associated	sponges	NA	166	37505	3	29.4986	NA	34.915			NA	Steindler Lab	NA	not	TRUE	NA	sponge tissue	Eilat, Veronica Reef	Tetractinellida	10533	1163772	NA	NA
10533.167	10793.10533.167	Theonella swinhoei	sponge metagenome	167	7/23/13	Steindler	Israel	16	sponge tissue from Theonella swinhoei	TRUE	0	EMP	marine benthic biome	animal-associated habitat	organic material feature	host-associated	sponges	NA	167	37505	3	29.4986	NA	34.915			NA	Steindler Lab	NA	not	TRUE	NA	sponge tissue	Eilat, Veronica Reef	Tetractinellida	10533	1163772	NA	NA
10533.168	10793.10533.168	Pione vastifica	sponge metagenome	168	7/23/13	Steindler	Israel	24	sponge tissue from Pione vastifica	TRUE	0	EMP	marine benthic biome	animal-associated habitat	organic material feature	host-associated	sponges	NA	168	458513	3	29.4986	NA	34.915			NA	Steindler Lab	NA	not	TRUE	NA	sponge tissue	Eilat, Veronica Reef	Clionaida	10533	1163772	NA	NA
10533.169	10793.10533.169	Negombata magnifica	sponge metagenome	169	7/23/13	Steindler	Israel	16	sponge tissue from Negombata magnifica	TRUE	0	EMP	marine benthic biome	animal-associated habitat	organic material feature	host-associated	sponges	NA	169	344322	3	29.4986	NA	34.915			NA	Steindler Lab	NA	not	TRUE	NA	sponge tissue	Eilat, Veronica Reef	Poecilosclerida	10533	1163772	NA	NA
10533.170	10793.10533.17	Crella sp.	sponge metagenome	170	7/23/13	Steindler	Israel	6	sponge tissue from Crella cyatophora	TRUE	0	EMP	marine benthic biome	animal-associated habitat	organic material feature	host-associated	sponges	NA	170	252960	3	29.4986	NA	34.915			NA	Steindler Lab	NA	not	TRUE	NA	sponge tissue	Eilat, Veronica Reef	Poecilosclerida	10533	1163772	NA	NA
10533.171	10793.10533.171	Crella sp.	sponge metagenome	171	7/23/13	Steindler	Israel	6	sponge tissue from Crella cyatophora	TRUE	0	EMP	marine benthic biome	animal-associated habitat	organic material feature	host-associated	sponges	NA	171	252960	3	29.4986	NA	34.915			NA	Steindler Lab	NA	not	TRUE	NA	sponge tissue	Eilat, Veronica Reef	Poecilosclerida	10533	1163772	NA	NA
10533.172	10793.10533.172	Amphimedon chloros	sponge metagenome	172	7/24/13	Steindler	Israel	25	sponge tissue from Amphimedon chloros	TRUE	0	EMP	marine benthic biome	animal-associated habitat	organic material feature	host-associated	sponges	NA	172	1242751	3	29.4944	NA	34.9078			NA	Steindler Lab	NA	not	TRUE	NA	sponge tissue	Eilat, Veronica Reef	Haplosclerida	10533	1163772	NA	NA
10533.173	10793.10533.173	Crella sp.	sponge metagenome	173	7/24/13	Steindler	Israel	25	sponge tissue from Crella cyanteophora	TRUE	0	EMP	marine benthic biome	animal-associated habitat	organic material feature	host-associated	sponges	NA	173	252960	3	29.4944	NA	34.9078			NA	Steindler Lab	NA	not	TRUE	NA	sponge tissue	Eilat, Princess	Poecilosclerida	10533	1163772	NA	NA
10533.174	10793.10533.174	Amphimedon chloros	sponge metagenome	174	7/24/13	Steindler	Israel	25	sponge tissue from Amphimedon chloros	TRUE	0	EMP	marine benthic biome	animal-associated habitat	organic material feature	host-associated	sponges	NA	174	1242751	3	29.4944	NA	34.9078			NA	Steindler Lab	NA	not	TRUE	NA	sponge tissue	Eilat, Princess	Haplosclerida	10533	1163772	NA	NA
10533.175	10793.10533.175	Niphates sp.	sponge metagenome	175	7/24/13	Steindler	Israel	25	sponge tissue from Niphates rowi	TRUE	0	EMP	marine benthic biome	animal-associated habitat	organic material feature	host-associated	sponges	NA	175	178546	3	29.4944	NA	34.9078			NA	Steindler Lab	NA	not	TRUE	NA	sponge tissue	Eilat, Princess	Haplosclerida	10533	1163772	NA	NA
10533.176	10793.10533.176	Pione vastifica	sponge metagenome	176	7/24/13	Steindler	Israel	25	sponge tissue from Pione vastifica	TRUE	0	EMP	marine benthic biome	animal-associated habitat	organic material feature	host-associated	sponges	NA	176	458513	3	29.4944	NA	34.9078			NA	Steindler Lab	NA	not	TRUE	NA	sponge tissue	Eilat, Princess	Clionaida	10533	1163772	NA	NA
10533.177	10793.10533.177	Niphates sp.	sponge metagenome	177	7/24/13	Steindler	Israel	25	sponge tissue from Niphates rowi	TRUE	0	EMP	marine benthic biome	animal-associated habitat	organic material feature	host-associated	sponges	NA	177	178546	3	29.4944	NA	34.9078			NA	Steindler Lab	NA	not	TRUE	NA	sponge tissue	Eilat, Princess	Haplosclerida	10533	1163772	NA	NA
10533.178	10793.10533.178	Amphimedon chloros	sponge metagenome	178	7/24/13	Steindler	Israel	25	sponge tissue from Amphimedon chloros	TRUE	0	EMP	marine benthic biome	animal-associated habitat	organic material feature	host-associated	sponges	NA	178	1242751	3	29.4944	NA	34.9078			NA	Steindler Lab	NA	not	TRUE	NA	sponge tissue	Eilat, Princess	Haplosclerida	10533	1163772	NA	NA
10533.179	10793.10533.179	Theonella swinhoei	sponge metagenome	179	7/24/13	Steindler	Israel	25	sponge tissue from Theonella swinhoei	TRUE	0	EMP	marine benthic biome	animal-associated habitat	organic material feature	host-associated	sponges	NA	179	37505	3	29.4944	NA	34.9078			NA	Steindler Lab	NA	not	TRUE	NA	sponge tissue	Eilat, Princess	Tetractinellida	10533	1163772	NA	NA
10533.180	10793.10533.18	Amphimedon chloros	sponge metagenome	180	7/24/13	Steindler	Israel	25	sponge tissue from Amphimedon chloros	TRUE	0	EMP	marine benthic biome	animal-associated habitat	organic material feature	host-associated	sponges	NA	180	1242751	3	29.4944	NA	34.9078			NA	Steindler Lab	NA	not	TRUE	NA	sponge tissue	Eilat, Princess	Haplosclerida	10533	1163772	NA	NA
10533.181	10793.10533.181	Theonella swinhoei	sponge metagenome	181	7/24/13	Steindler	Israel	25	sponge tissue from Theonella swinhoei	TRUE	0	EMP	marine benthic biome	animal-associated habitat	organic material feature	host-associated	sponges	NA	181	37505	3	29.4944	NA	34.9078			NA	Steindler Lab	NA	not	TRUE	NA	sponge tissue	Eilat, Princess	Tetractinellida	10533	1163772	NA	NA
10533.182	10793.10533.182	Diacarnus sp.	sponge metagenome	182	7/24/13	Steindler	Israel	12	sponge tissue from Diacarnus aerythraenus	TRUE	0	EMP	marine benthic biome	animal-associated habitat	organic material feature	host-associated	sponges	NA	182	283431	3	29.5	NA	34.9167			NA	Steindler Lab	NA	not	TRUE	NA	sponge tissue	Eilat, Princess	Poecilosclerida	10533	1163772	NA	NA
10533.183	10793.10533.183	Suberites clavatus	sponge metagenome	183	7/25/13	Steindler	Israel	21-27	sponge tissue from Suberites clavatus	TRUE	0	EMP	marine benthic biome	animal-associated habitat	organic material feature	host-associated	sponges	NA	183	55566	3	29.5	NA	34.9167			NA	Steindler Lab	NA	not	TRUE	NA	sponge tissue	Eilat, IUI	Suberitida	10533	1163772	NA	NA
10533.184	10793.10533.184	Negombata magnifica	sponge metagenome	184	7/25/13	Steindler	Israel	12	sponge tissue from Negombata magnifica	TRUE	0	EMP	marine benthic biome	animal-associated habitat	organic material feature	host-associated	sponges	NA	184	344322	3	29.5	NA	34.9167			NA	Steindler Lab	NA	not	TRUE	NA	sponge tissue	Eilat, IUI	Poecilosclerida	10533	1163772	NA	NA
10533.185	10793.10533.185	Suberites clavatus	sponge metagenome	185	7/25/13	Steindler	Israel	21-27	sponge tissue from Suberites clavatus	TRUE	0	EMP	marine benthic biome	animal-associated habitat	organic material feature	host-associated	sponges	NA	185	55566	3	29.5	NA	34.9167			NA	Steindler Lab	NA	not	TRUE	NA	sponge tissue	Eilat, IUI	Suberitida	10533	1163772	NA	NA
10533.186	10793.10533.186	Theonella swinhoei	sponge metagenome	186	7/25/13	Steindler	Israel	21-25	sponge tissue from Theonella swinhoei	TRUE	0	EMP	marine benthic biome	animal-associated habitat	organic material feature	host-associated	sponges	NA	186	37505	3	29.5	NA	34.9167			NA	Steindler Lab	NA	not	TRUE	NA	sponge tissue	Eilat, IUI	Tetractinellida	10533	1163772	NA	NA
10533.187	10793.10533.187	Negombata magnifica	sponge metagenome	187	7/25/13	Steindler	Israel	18	sponge tissue from Negombata magnifica	TRUE	0	EMP	marine benthic biome	animal-associated habitat	organic material feature	host-associated	sponges	NA	187	344322	3	29.5	NA	34.9167			NA	Steindler Lab	NA	not	TRUE	NA	sponge tissue	Eilat, IUI	Poecilosclerida	10533	1163772	NA	NA
10533.189	10793.10533.189	Suberites clavatus	sponge metagenome	189	7/24/13	Steindler	Israel	21-25	sponge tissue from Suberites clavatus	TRUE	0	EMP	marine benthic biome	animal-associated habitat	organic material feature	host-associated	sponges	NA	189	55566	3	29.5	NA	34.9167			NA	Steindler Lab	NA	not	TRUE	NA	sponge tissue	Eilat, IUI	Suberitida	10533	1163772	NA	NA
10533.192	10793.10533.192	Diacarnus sp.	sponge metagenome	192	7/24/13	Steindler	Israel	12	sponge tissue from Diacarnus aerythraenus	TRUE	0	EMP	marine benthic biome	animal-associated habitat	organic material feature	host-associated	sponges	NA	192	283431	3	29.5	NA	34.9167			NA	Steindler Lab	NA	not	TRUE	NA	sponge tissue	Eilat, IUI	Poecilosclerida	10533	1163772	NA	NA
10533.193	10793.10533.193	Diacarnus sp.	sponge metagenome	193	7/24/13	Steindler	Israel	12	sponge tissue from Diacarnus aerythraenus	TRUE	0	EMP	marine benthic biome	animal-associated habitat	organic material feature	host-associated	sponges	NA	193	283431	3	29.5	NA	34.9167			NA	Steindler Lab	NA	not	TRUE	NA	sponge tissue	Eilat, IUI	Poecilosclerida	10533	1163772	NA	NA
10533.194	10793.10533.194	Negombata magnifica	sponge metagenome	194	7/24/13	Steindler	Israel	21-27	sponge tissue from Negombata magnifica	TRUE	0	EMP	marine benthic biome	animal-associated habitat	organic material feature	host-associated	sponges	NA	194	344322	3	29.5	NA	34.9167			NA	Steindler Lab	NA	not	TRUE	NA	sponge tissue	Eilat, IUI	Poecilosclerida	10533	1163772	NA	NA
10533.195	10793.10533.195	Diacarnus sp.	sponge metagenome	195	7/24/13	Steindler	Israel	12	sponge tissue from Diacarnus aerythraenus	TRUE	0	EMP	marine benthic biome	animal-associated habitat	organic material feature	host-associated	sponges	NA	195	283431	3	29.5	NA	34.9167			NA	Steindler Lab	NA	not	TRUE	NA	sponge tissue	Eilat, IUI	Poecilosclerida	10533	1163772	NA	NA
10533.196	10793.10533.196	Theonella swinhoei	sponge metagenome	196	7/25/13	Steindler	Israel	21-26	sponge tissue from Theonella swinhoei	TRUE	0	EMP	marine benthic biome	animal-associated habitat	organic material feature	host-associated	sponges	NA	196	37505	3	29.5	NA	34.9167			NA	Steindler Lab	NA	not	TRUE	NA	sponge tissue	Eilat, IUI	Tetractinellida	10533	1163772	NA	NA
10533.197	10793.10533.197	Theonella swinhoei	sponge metagenome	197	7/25/13	Steindler	Israel	21-27	sponge tissue from Theonella swinhoei	TRUE	0	EMP	marine benthic biome	animal-associated habitat	organic material feature	host-associated	sponges	NA	197	37505	3	29.5	NA	34.9167			NA	Steindler Lab	NA	not	TRUE	NA	sponge tissue	Eilat, IUI	Tetractinellida	10533	1163772	NA	NA
10533.198	10793.10533.198	Pione vastifica	sponge metagenome	198	7/25/13	Steindler	Israel	4	sponge tissue from Pione vastifica	TRUE	0	EMP	marine benthic biome	animal-associated habitat	organic material feature	host-associated	sponges	NA	198	458513	3	29.5	NA	34.9167			NA	Steindler Lab	NA	not	TRUE	NA	sponge tissue	Eilat, IUI	Clionaida	10533	1163772	NA	NA
10533.1c	10793.10533.1c	marine metagenome	marine metagenome	1c	7/1/13	Steindler	Israel	0	sea water	TRUE	0	EMP	ocean biome	ocean water	ocean water	water	sea water	NA	1c	408172	3	29.5	NA	34.9167			NA	Steindler Lab	NA	not	TRUE	NA	seawater	Eilat, IUI	NA	10533	408172	NA	NA
10533.219	10793.10533.219	marine metagenome	marine metagenome	219	3/23/14	Hill	United States of America of America	8	sea water	TRUE	0	EMP	ocean biome	ocean water	ocean water	water	sea water	NA	219	408172	8	21.4336	NA	-157.7883	FSW_Tank4.1.1		NA	Institute of marine and environmental technology	NA		TRUE	NA	seawater	missing	NA	10533	408172	NA	NA
10533.220	10793.10533.22	marine metagenome	marine metagenome	220	3/23/14	Hill	United States of America of America	8	sea water	TRUE	0	EMP	ocean biome	ocean water	ocean water	water	sea water	NA	220	408172	8	21.4336	NA	-157.7883	FSW_Tank4.1.2		NA	Institute of marine and environmental technology	NA		TRUE	NA	seawater	missing	NA	10533	408172	NA	NA
10533.221	10793.10533.221	marine metagenome	marine metagenome	221	3/23/14	Hill	United States of America of America	8	sea water	TRUE	0	EMP	ocean biome	ocean water	ocean water	water	sea water	NA	221	408172	8	21.4336	NA	-157.7883	FSW_Tank4.1.3		NA	Institute of marine and environmental technology	NA		TRUE	NA	seawater	missing	NA	10533	408172	NA	NA
10533.222	10793.10533.222	marine metagenome	marine metagenome	222	3/23/14	Hill	United States of America of America	8	sea water	TRUE	0	EMP	ocean biome	ocean water	ocean water	water	sea water	NA	222	408172	8	21.4336	NA	-157.7883	FSW_Tank5.1.1		NA	Institute of marine and environmental technology	NA		TRUE	NA	seawater	missing	NA	10533	408172	NA	NA
10533.223	10793.10533.223	marine metagenome	marine metagenome	223	3/23/14	Hill	United States of America of America	8	sea water	TRUE	0	EMP	ocean biome	ocean water	ocean water	water	sea water	NA	223	408172	8	21.4336	NA	-157.7883	FSW_Tan5.1.2		NA	Institute of marine and environmental technology	NA		TRUE	NA	seawater	missing	NA	10533	408172	NA	NA
10533.224	10793.10533.224	marine metagenome	marine metagenome	224	3/23/14	Hill	United States of America of America	8	sea water	TRUE	0	EMP	ocean biome	ocean water	ocean water	water	sea water	NA	224	408172	8	21.4336	NA	-157.7883	FSW_Tank5.1.3		NA	Institute of marine and environmental technology	NA		TRUE	NA	seawater	missing	NA	10533	408172	NA	NA
10533.225	10793.10533.225	marine metagenome	marine metagenome	225	3/23/14	Hill	United States of America of America	8	sea water	TRUE	0	EMP	ocean biome	ocean water	ocean water	water	sea water	NA	225	408172	8	21.4336	NA	-157.7883	FSW_Tank6.1.1		NA	Institute of marine and environmental technology	NA		TRUE	NA	seawater	missing	NA	10533	408172	NA	NA
10533.226	10793.10533.226	marine metagenome	marine metagenome	226	3/23/14	Hill	United States of America of America	8	sea water	TRUE	0	EMP	ocean biome	ocean water	ocean water	water	sea water	NA	226	408172	8	21.4336	NA	-157.7883	FSW_Tank6.1.2		NA	Institute of marine and environmental technology	NA		TRUE	NA	seawater	missing	NA	10533	408172	NA	NA
10533.227	10793.10533.227	marine metagenome	marine metagenome	227	3/23/14	Hill	United States of America of America	8	sea water	TRUE	0	EMP	ocean biome	ocean water	ocean water	water	sea water	NA	227	408172	8	21.4336	NA	-157.7883	FSW_Tank6.1.3		NA	Institute of marine and environmental technology	NA		TRUE	NA	seawater	missing	NA	10533	408172	NA	NA
10533.228	10793.10533.228	marine metagenome	marine metagenome	228	3/23/14	Hill	United States of America of America	8	sea water	TRUE	0	EMP	ocean biome	ocean water	ocean water	water	sea water	NA	228	408172	8	21.4336	NA	-157.7883	FSW_Tank7.1.1		NA	Institute of marine and environmental technology	NA		TRUE	NA	seawater	missing	NA	10533	408172	NA	NA
10533.229	10793.10533.229	marine metagenome	marine metagenome	229	3/23/14	Hill	United States of America of America	8	sea water	TRUE	0	EMP	ocean biome	ocean water	ocean water	water	sea water	NA	229	408172	8	21.4336	NA	-157.7883	FSW_Tank7.1.2		NA	Institute of marine and environmental technology	NA		TRUE	NA	seawater	missing	NA	10533	408172	NA	NA
10533.230	10793.10533.23	marine metagenome	marine metagenome	230	3/23/14	Hill	United States of America of America	8	sea water	TRUE	0	EMP	ocean biome	ocean water	ocean water	water	sea water	NA	230	408172	8	21.4336	NA	-157.7883	FSW_Tank7.1.3		NA	Institute of marine and environmental technology	NA		TRUE	NA	seawater	missing	NA	10533	408172	NA	NA
10533.231	10793.10533.231	marine metagenome	marine metagenome	231	3/23/14	Hill	United States of America of America	8	sea water	TRUE	0	EMP	ocean biome	ocean water	ocean water	water	sea water	NA	231	408172	8	21.4336	NA	-157.7883	FSW_Tank8.1.1		NA	Institute of marine and environmental technology	NA		TRUE	NA	seawater	missing	NA	10533	408172	NA	NA
10533.232	10793.10533.232	marine metagenome	marine metagenome	232	3/23/14	Hill	United States of America of America	8	sea water	TRUE	0	EMP	ocean biome	ocean water	ocean water	water	sea water	NA	232	408172	8	21.4336	NA	-157.7883	FSW_Tank8.1.2		NA	Institute of marine and environmental technology	NA		TRUE	NA	seawater	missing	NA	10533	408172	NA	NA
10533.233	10793.10533.233	marine metagenome	marine metagenome	233	3/23/14	Hill	United States of America of America	8	sea water	TRUE	0	EMP	ocean biome	ocean water	ocean water	water	sea water	NA	233	408172	8	21.4336	NA	-157.7883	FSW_Tank8.1.3		NA	Institute of marine and environmental technology	NA		TRUE	NA	seawater	missing	NA	10533	408172	NA	NA
10533.234	10793.10533.234	marine metagenome	marine metagenome	234	3/23/14	Hill	United States of America of America	8	sea water	TRUE	0	EMP	ocean biome	ocean water	ocean water	water	sea water	NA	234	408172	8	21.4336	NA	-157.7883	FSW_Tank9.1.1		NA	Institute of marine and environmental technology	NA		TRUE	NA	seawater	missing	NA	10533	408172	NA	NA
10533.235	10793.10533.235	marine metagenome	marine metagenome	235	3/23/14	Hill	United States of America of America	8	sea water	TRUE	0	EMP	ocean biome	ocean water	ocean water	water	sea water	NA	235	408172	8	21.4336	NA	-157.7883	FSW_Tank9.1.2		NA	Institute of marine and environmental technology	NA		TRUE	NA	seawater	missing	NA	10533	408172	NA	NA
10533.236	10793.10533.236	marine metagenome	marine metagenome	236	3/23/14	Hill	United States of America of America	8	sea water	TRUE	0	EMP	ocean biome	ocean water	ocean water	water	sea water	NA	236	408172	8	21.4336	NA	-157.7883	FSW_Tank9.1.3		NA	Institute of marine and environmental technology	NA		TRUE	NA	seawater	missing	NA	10533	408172	NA	NA
10533.237	10793.10533.237	marine metagenome	marine metagenome	237	3/23/14	Hill	United States of America of America	8	sea water	TRUE	0	EMP	ocean biome	ocean water	ocean water	water	sea water	NA	237	408172	8	21.4336	NA	-157.7883	FSW_Tank16.1.1		NA	Institute of marine and environmental technology	NA		TRUE	NA	seawater	missing	NA	10533	408172	NA	NA
10533.238	10793.10533.238	marine metagenome	marine metagenome	238	3/23/14	Hill	United States of America of America	8	sea water	TRUE	0	EMP	ocean biome	ocean water	ocean water	water	sea water	NA	238	408172	8	21.4336	NA	-157.7883	FSW_Tank16.1.2		NA	Institute of marine and environmental technology	NA		TRUE	NA	seawater	missing	NA	10533	408172	NA	NA
10533.239	10793.10533.239	marine metagenome	marine metagenome	239	3/23/14	Hill	United States of America of America	8	sea water	TRUE	0	EMP	ocean biome	ocean water	ocean water	water	sea water	NA	239	408172	8	21.4336	NA	-157.7883	FSW_Tank16.1.3		NA	Institute of marine and environmental technology	NA		TRUE	NA	seawater	missing	NA	10533	408172	NA	NA
10533.240	10793.10533.24	marine metagenome	marine metagenome	240	3/23/14	Hill	United States of America of America	8	sea water	TRUE	0	EMP	ocean biome	ocean water	ocean water	water	sea water	NA	240	408172	8	21.4336	NA	-157.7883	FSW_Tank17.1.1		NA	Institute of marine and environmental technology	NA		TRUE	NA	seawater	missing	NA	10533	408172	NA	NA
10533.241	10793.10533.241	marine metagenome	marine metagenome	241	3/23/14	Hill	United States of America of America	8	sea water	TRUE	0	EMP	ocean biome	ocean water	ocean water	water	sea water	NA	241	408172	8	21.4336	NA	-157.7883	FSW_Tank17.1.2		NA	Institute of marine and environmental technology	NA		TRUE	NA	seawater	missing	NA	10533	408172	NA	NA
10533.242	10793.10533.242	marine metagenome	marine metagenome	242	3/23/14	Hill	United States of America of America	8	sea water	TRUE	0	EMP	ocean biome	ocean water	ocean water	water	sea water	NA	242	408172	8	21.4336	NA	-157.7883	FSW_Tank17.1.3		NA	Institute of marine and environmental technology	NA		TRUE	NA	seawater	missing	NA	10533	408172	NA	NA
10533.243	10793.10533.243	marine metagenome	marine metagenome	243	3/23/14	Hill	United States of America of America	8	sea water	TRUE	0	EMP	ocean biome	ocean water	ocean water	water	sea water	NA	243	408172	8	21.4336	NA	-157.7883	FSW_Tank18.1.1		NA	Institute of marine and environmental technology	NA		TRUE	NA	seawater	missing	NA	10533	408172	NA	NA
10533.244	10793.10533.244	marine metagenome	marine metagenome	244	3/23/14	Hill	United States of America of America	8	sea water	TRUE	0	EMP	ocean biome	ocean water	ocean water	water	sea water	NA	244	408172	8	21.4336	NA	-157.7883	FSW_Tank18.1.2		NA	Institute of marine and environmental technology	NA		TRUE	NA	seawater	missing	NA	10533	408172	NA	NA
10533.245	10793.10533.245	marine metagenome	marine metagenome	245	3/23/14	Hill	United States of America of America	8	sea water	TRUE	0	EMP	ocean biome	ocean water	ocean water	water	sea water	NA	245	408172	8	21.4336	NA	-157.7883	FSW_Tank18.1.3		NA	Institute of marine and environmental technology	NA		TRUE	NA	seawater	missing	NA	10533	408172	NA	NA
10533.246	10793.10533.246	marine metagenome	marine metagenome	246	3/23/14	Hill	United States of America of America	8	sea water	TRUE	0	EMP	ocean biome	ocean water	ocean water	water	sea water	NA	246	408172	8	21.4336	NA	-157.7883	FSW_Tank19.1.1		NA	Institute of marine and environmental technology	NA		TRUE	NA	seawater	missing	NA	10533	408172	NA	NA
10533.247	10793.10533.247	marine metagenome	marine metagenome	247	3/23/14	Hill	United States of America of America	8	sea water	TRUE	0	EMP	ocean biome	ocean water	ocean water	water	sea water	NA	247	408172	8	21.4336	NA	-157.7883	FSW_Tank19.1.2		NA	Institute of marine and environmental technology	NA		TRUE	NA	seawater	missing	NA	10533	408172	NA	NA
10533.248	10793.10533.248	marine metagenome	marine metagenome	248	3/23/14	Hill	United States of America of America	8	sea water	TRUE	0	EMP	ocean biome	ocean water	ocean water	water	sea water	NA	248	408172	8	21.4336	NA	-157.7883	FSW_Tank19.1.3		NA	Institute of marine and environmental technology	NA		TRUE	NA	seawater	missing	NA	10533	408172	NA	NA
10533.249	10793.10533.249	marine metagenome	marine metagenome	249	3/23/14	Hill	United States of America of America	8	sea water	TRUE	0	EMP	ocean biome	ocean water	ocean water	water	sea water	NA	249	408172	8	21.4336	NA	-157.7883	FSW_Tank20.1.1		NA	Institute of marine and environmental technology	NA		TRUE	NA	seawater	missing	NA	10533	408172	NA	NA
10533.250	10793.10533.25	marine metagenome	marine metagenome	250	3/23/14	Hill	United States of America of America	8	sea water	TRUE	0	EMP	ocean biome	ocean water	ocean water	water	sea water	NA	250	408172	8	21.4336	NA	-157.7883	FSW_Tank20.1.2		NA	Institute of marine and environmental technology	NA		TRUE	NA	seawater	missing	NA	10533	408172	NA	NA
10533.251	10793.10533.251	marine metagenome	marine metagenome	251	3/23/14	Hill	United States of America of America	8	sea water	TRUE	0	EMP	ocean biome	ocean water	ocean water	water	sea water	NA	251	408172	8	21.4336	NA	-157.7883	FSW_Tank20.1.3		NA	Institute of marine and environmental technology	NA		TRUE	NA	seawater	missing	NA	10533	408172	NA	NA
10533.252	10793.10533.252	marine metagenome	marine metagenome	252	3/23/14	Hill	United States of America of America	8	sea water	TRUE	0	EMP	ocean biome	ocean water	ocean water	water	sea water	NA	252	408172	8	21.4336	NA	-157.7883	FSW_Tank21.1.1		NA	Institute of marine and environmental technology	NA		TRUE	NA	seawater	missing	NA	10533	408172	NA	NA
10533.253	10793.10533.253	marine metagenome	marine metagenome	253	3/23/14	Hill	United States of America of America	8	sea water	TRUE	0	EMP	ocean biome	ocean water	ocean water	water	sea water	NA	253	408172	8	21.4336	NA	-157.7883	FSW_Tank21.1.2		NA	Institute of marine and environmental technology	NA		TRUE	NA	seawater	missing	NA	10533	408172	NA	NA
10533.254	10793.10533.254	marine metagenome	marine metagenome	254	3/23/14	Hill	United States of America of America	8	sea water	TRUE	0	EMP	ocean biome	ocean water	ocean water	water	sea water	NA	254	408172	8	21.4336	NA	-157.7883	FSW_Tank21.1.3		NA	Institute of marine and environmental technology	NA		TRUE	NA	seawater	missing	NA	10533	408172	NA	NA
10533.255	10793.10533.255	marine metagenome	marine metagenome	255	4/19/14	Hill	United States of America of America	8	sea water	TRUE	0	EMP	ocean biome	ocean water	ocean water	water	sea water	NA	255	408172	8	21.4336	NA	-157.7883	FSW_Tank4.2.1		NA	Institute of marine and environmental technology	NA		TRUE	NA	seawater	missing	NA	10533	408172	NA	NA
10533.256	10793.10533.256	marine metagenome	marine metagenome	256	4/19/14	Hill	United States of America of America	8	sea water	TRUE	0	EMP	ocean biome	ocean water	ocean water	water	sea water	NA	256	408172	8	21.4336	NA	-157.7883	FSW_Tank4.2.2		NA	Institute of marine and environmental technology	NA		TRUE	NA	seawater	missing	NA	10533	408172	NA	NA
10533.257	10793.10533.257	marine metagenome	marine metagenome	257	4/19/14	Hill	United States of America of America	8	sea water	TRUE	0	EMP	ocean biome	ocean water	ocean water	water	sea water	NA	257	408172	8	21.4336	NA	-157.7883	FSW_Tank4.2.3		NA	Institute of marine and environmental technology	NA		TRUE	NA	seawater	missing	NA	10533	408172	NA	NA
10533.258	10793.10533.258	marine metagenome	marine metagenome	258	4/19/14	Hill	United States of America of America	8	sea water	TRUE	0	EMP	ocean biome	ocean water	ocean water	water	sea water	NA	258	408172	8	21.4336	NA	-157.7883	FSW_Tank5.2.1		NA	Institute of marine and environmental technology	NA		TRUE	NA	seawater	missing	NA	10533	408172	NA	NA
10533.259	10793.10533.259	marine metagenome	marine metagenome	259	4/19/14	Hill	United States of America of America	8	sea water	TRUE	0	EMP	ocean biome	ocean water	ocean water	water	sea water	NA	259	408172	8	21.4336	NA	-157.7883	FSW_Tan5.2.2		NA	Institute of marine and environmental technology	NA		TRUE	NA	seawater	missing	NA	10533	408172	NA	NA
10533.260	10793.10533.26	marine metagenome	marine metagenome	260	4/19/14	Hill	United States of America of America	8	sea water	TRUE	0	EMP	ocean biome	ocean water	ocean water	water	sea water	NA	260	408172	8	21.4336	NA	-157.7883	FSW_Tank5.2.3		NA	Institute of marine and environmental technology	NA		TRUE	NA	seawater	missing	NA	10533	408172	NA	NA
10533.261	10793.10533.261	marine metagenome	marine metagenome	261	4/19/14	Hill	United States of America of America	8	sea water	TRUE	0	EMP	ocean biome	ocean water	ocean water	water	sea water	NA	261	408172	8	21.4336	NA	-157.7883	FSW_Tank6.2.1		NA	Institute of marine and environmental technology	NA		TRUE	NA	seawater	missing	NA	10533	408172	NA	NA
10533.262	10793.10533.262	marine metagenome	marine metagenome	262	4/19/14	Hill	United States of America of America	8	sea water	TRUE	0	EMP	ocean biome	ocean water	ocean water	water	sea water	NA	262	408172	8	21.4336	NA	-157.7883	FSW_Tank6.2.2		NA	Institute of marine and environmental technology	NA		TRUE	NA	seawater	missing	NA	10533	408172	NA	NA
10533.263	10793.10533.263	marine metagenome	marine metagenome	263	4/19/14	Hill	United States of America of America	8	sea water	TRUE	0	EMP	ocean biome	ocean water	ocean water	water	sea water	NA	263	408172	8	21.4336	NA	-157.7883	FSW_Tank6.2.3		NA	Institute of marine and environmental technology	NA		TRUE	NA	seawater	missing	NA	10533	408172	NA	NA
10533.264	10793.10533.264	marine metagenome	marine metagenome	264	4/19/14	Hill	United States of America of America	8	sea water	TRUE	0	EMP	ocean biome	ocean water	ocean water	water	sea water	NA	264	408172	8	21.4336	NA	-157.7883	FSW_Tank7.2.1		NA	Institute of marine and environmental technology	NA		TRUE	NA	seawater	missing	NA	10533	408172	NA	NA
10533.265	10793.10533.265	marine metagenome	marine metagenome	265	4/19/14	Hill	United States of America of America	8	sea water	TRUE	0	EMP	ocean biome	ocean water	ocean water	water	sea water	NA	265	408172	8	21.4336	NA	-157.7883	FSW_Tank7.2.2		NA	Institute of marine and environmental technology	NA		TRUE	NA	seawater	missing	NA	10533	408172	NA	NA
10533.266	10793.10533.266	marine metagenome	marine metagenome	266	4/19/14	Hill	United States of America of America	8	sea water	TRUE	0	EMP	ocean biome	ocean water	ocean water	water	sea water	NA	266	408172	8	21.4336	NA	-157.7883	FSW_Tank7.2.3		NA	Institute of marine and environmental technology	NA		TRUE	NA	seawater	missing	NA	10533	408172	NA	NA
10533.267	10793.10533.267	marine metagenome	marine metagenome	267	4/19/14	Hill	United States of America of America	8	sea water	TRUE	0	EMP	ocean biome	ocean water	ocean water	water	sea water	NA	267	408172	8	21.4336	NA	-157.7883	FSW_Tank8.2.1		NA	Institute of marine and environmental technology	NA		TRUE	NA	seawater	missing	NA	10533	408172	NA	NA
10533.268	10793.10533.268	marine metagenome	marine metagenome	268	4/19/14	Hill	United States of America of America	8	sea water	TRUE	0	EMP	ocean biome	ocean water	ocean water	water	sea water	NA	268	408172	8	21.4336	NA	-157.7883	FSW_Tank8.2.2		NA	Institute of marine and environmental technology	NA		TRUE	NA	seawater	missing	NA	10533	408172	NA	NA
10533.269	10793.10533.269	marine metagenome	marine metagenome	269	4/19/14	Hill	United States of America of America	8	sea water	TRUE	0	EMP	ocean biome	ocean water	ocean water	water	sea water	NA	269	408172	8	21.4336	NA	-157.7883	FSW_Tank8.2.3		NA	Institute of marine and environmental technology	NA		TRUE	NA	seawater	missing	NA	10533	408172	NA	NA
10533.270	10793.10533.27	marine metagenome	marine metagenome	270	4/19/14	Hill	United States of America of America	8	sea water	TRUE	0	EMP	ocean biome	ocean water	ocean water	water	sea water	NA	270	408172	8	21.4336	NA	-157.7883	FSW_Tank9.2.1		NA	Institute of marine and environmental technology	NA		TRUE	NA	seawater	missing	NA	10533	408172	NA	NA
10533.271	10793.10533.271	marine metagenome	marine metagenome	271	4/19/14	Hill	United States of America of America	8	sea water	TRUE	0	EMP	ocean biome	ocean water	ocean water	water	sea water	NA	271	408172	8	21.4336	NA	-157.7883	FSW_Tank9.2.2		NA	Institute of marine and environmental technology	NA		TRUE	NA	seawater	missing	NA	10533	408172	NA	NA
10533.272	10793.10533.272	marine metagenome	marine metagenome	272	4/19/14	Hill	United States of America of America	8	sea water	TRUE	0	EMP	ocean biome	ocean water	ocean water	water	sea water	NA	272	408172	8	21.4336	NA	-157.7883	FSW_Tank9.2.3		NA	Institute of marine and environmental technology	NA		TRUE	NA	seawater	missing	NA	10533	408172	NA	NA
10533.273	10793.10533.273	marine metagenome	marine metagenome	273	4/19/14	Hill	United States of America of America	8	sea water	TRUE	0	EMP	ocean biome	ocean water	ocean water	water	sea water	NA	273	408172	8	21.4336	NA	-157.7883	FSW_Tank16.2.1		NA	Institute of marine and environmental technology	NA		TRUE	NA	seawater	missing	NA	10533	408172	NA	NA
10533.274	10793.10533.274	marine metagenome	marine metagenome	274	4/19/14	Hill	United States of America of America	8	sea water	TRUE	0	EMP	ocean biome	ocean water	ocean water	water	sea water	NA	274	408172	8	21.4336	NA	-157.7883	FSW_Tank16.2.2		NA	Institute of marine and environmental technology	NA		TRUE	NA	seawater	missing	NA	10533	408172	NA	NA
10533.275	10793.10533.275	marine metagenome	marine metagenome	275	4/19/14	Hill	United States of America of America	8	sea water	TRUE	0	EMP	ocean biome	ocean water	ocean water	water	sea water	NA	275	408172	8	21.4336	NA	-157.7883	FSW_Tank16.2.3		NA	Institute of marine and environmental technology	NA		TRUE	NA	seawater	missing	NA	10533	408172	NA	NA
10533.276	10793.10533.276	marine metagenome	marine metagenome	276	4/19/14	Hill	United States of America of America	8	sea water	TRUE	0	EMP	ocean biome	ocean water	ocean water	water	sea water	NA	276	408172	8	21.4336	NA	-157.7883	FSW_Tank17.2.1		NA	Institute of marine and environmental technology	NA		TRUE	NA	seawater	missing	NA	10533	408172	NA	NA
10533.277	10793.10533.277	marine metagenome	marine metagenome	277	4/19/14	Hill	United States of America of America	8	sea water	TRUE	0	EMP	ocean biome	ocean water	ocean water	water	sea water	NA	277	408172	8	21.4336	NA	-157.7883	FSW_Tank17.2.2		NA	Institute of marine and environmental technology	NA		TRUE	NA	seawater	missing	NA	10533	408172	NA	NA
10533.278	10793.10533.278	marine metagenome	marine metagenome	278	4/19/14	Hill	United States of America of America	8	sea water	TRUE	0	EMP	ocean biome	ocean water	ocean water	water	sea water	NA	278	408172	8	21.4336	NA	-157.7883	FSW_Tank17.2.3		NA	Institute of marine and environmental technology	NA		TRUE	NA	seawater	missing	NA	10533	408172	NA	NA
10533.279	10793.10533.279	marine metagenome	marine metagenome	279	4/19/14	Hill	United States of America of America	8	sea water	TRUE	0	EMP	ocean biome	ocean water	ocean water	water	sea water	NA	279	408172	8	21.4336	NA	-157.7883	FSW_Tank18.2.1		NA	Institute of marine and environmental technology	NA		TRUE	NA	seawater	missing	NA	10533	408172	NA	NA
10533.280	10793.10533.28	marine metagenome	marine metagenome	280	4/19/14	Hill	United States of America of America	8	sea water	TRUE	0	EMP	ocean biome	ocean water	ocean water	water	sea water	NA	280	408172	8	21.4336	NA	-157.7883	FSW_Tank18.2.2		NA	Institute of marine and environmental technology	NA		TRUE	NA	seawater	missing	NA	10533	408172	NA	NA
10533.281	10793.10533.281	marine metagenome	marine metagenome	281	4/19/14	Hill	United States of America of America	8	sea water	TRUE	0	EMP	ocean biome	ocean water	ocean water	water	sea water	NA	281	408172	8	21.4336	NA	-157.7883	FSW_Tank18.2.3		NA	Institute of marine and environmental technology	NA		TRUE	NA	seawater	missing	NA	10533	408172	NA	NA
10533.282	10793.10533.282	marine metagenome	marine metagenome	282	4/19/14	Hill	United States of America of America	8	sea water	TRUE	0	EMP	ocean biome	ocean water	ocean water	water	sea water	NA	282	408172	8	21.4336	NA	-157.7883	FSW_Tank19.2.1		NA	Institute of marine and environmental technology	NA		TRUE	NA	seawater	missing	NA	10533	408172	NA	NA
10533.283	10793.10533.283	marine metagenome	marine metagenome	283	4/19/14	Hill	United States of America of America	8	sea water	TRUE	0	EMP	ocean biome	ocean water	ocean water	water	sea water	NA	283	408172	8	21.4336	NA	-157.7883	FSW_Tank19.2.2		NA	Institute of marine and environmental technology	NA		TRUE	NA	seawater	missing	NA	10533	408172	NA	NA
10533.284	10793.10533.284	marine metagenome	marine metagenome	284	4/19/14	Hill	United States of America of America	8	sea water	TRUE	0	EMP	ocean biome	ocean water	ocean water	water	sea water	NA	284	408172	8	21.4336	NA	-157.7883	FSW_Tank19.2.3		NA	Institute of marine and environmental technology	NA		TRUE	NA	seawater	missing	NA	10533	408172	NA	NA
10533.285	10793.10533.285	marine metagenome	marine metagenome	285	4/19/14	Hill	United States of America of America	8	sea water	TRUE	0	EMP	ocean biome	ocean water	ocean water	water	sea water	NA	285	408172	8	21.4336	NA	-157.7883	FSW_Tank20.2.1		NA	Institute of marine and environmental technology	NA		TRUE	NA	seawater	missing	NA	10533	408172	NA	NA
10533.286	10793.10533.286	marine metagenome	marine metagenome	286	4/19/14	Hill	United States of America of America	8	sea water	TRUE	0	EMP	ocean biome	ocean water	ocean water	water	sea water	NA	286	408172	8	21.4336	NA	-157.7883	FSW_Tank20.2.2		NA	Institute of marine and environmental technology	NA		TRUE	NA	seawater	missing	NA	10533	408172	NA	NA
10533.287	10793.10533.287	marine metagenome	marine metagenome	287	4/19/14	Hill	United States of America of America	8	sea water	TRUE	0	EMP	ocean biome	ocean water	ocean water	water	sea water	NA	287	408172	8	21.4336	NA	-157.7883	FSW_Tank20.2.3		NA	Institute of marine and environmental technology	NA		TRUE	NA	seawater	missing	NA	10533	408172	NA	NA
10533.288	10793.10533.288	marine metagenome	marine metagenome	288	4/19/14	Hill	United States of America of America	8	sea water	TRUE	0	EMP	ocean biome	ocean water	ocean water	water	sea water	NA	288	408172	8	21.4336	NA	-157.7883	FSW_Tank21.2.1		NA	Institute of marine and environmental technology	NA		TRUE	NA	seawater	missing	NA	10533	408172	NA	NA
10533.289	10793.10533.289	marine metagenome	marine metagenome	289	4/19/14	Hill	United States of America of America	8	sea water	TRUE	0	EMP	ocean biome	ocean water	ocean water	water	sea water	NA	289	408172	8	21.4336	NA	-157.7883	FSW_Tank21.2.2		NA	Institute of marine and environmental technology	NA		TRUE	NA	seawater	missing	NA	10533	408172	NA	NA
10533.290	10793.10533.29	marine metagenome	marine metagenome	290	4/19/14	Hill	United States of America of America	8	sea water	TRUE	0	EMP	ocean biome	ocean water	ocean water	water	sea water	NA	290	408172	8	21.4336	NA	-157.7883	FSW_Tank21.2.3		NA	Institute of marine and environmental technology	NA		TRUE	NA	seawater	missing	NA	10533	408172	NA	NA
10533.291	10793.10533.291	Mycale grandis	sponge metagenome	291	3/23/14	Hill	United States of America of America	8	sponge tissue from _Mycale grandis sponge tissue from	TRUE	0	EMP	marine benthic biome	animal-associated habitat	organic material feature	host-associated	sponges	NA	291	564368	8	21.4336	NA	-157.7883	ML1.1		NA	Institute of marine and environmental technology	NA		TRUE	NA	sponge tissue	missing	Poecilosclerida	10533	1163772	NA	NA
10533.292	10793.10533.292	Mycale grandis	sponge metagenome	292	3/23/14	Hill	United States of America of America	8	sponge tissue from ML1.1	TRUE	0	EMP	marine benthic biome	animal-associated habitat	organic material feature	host-associated	sponges	NA	292	564368	8	21.4336	NA	-157.7883	ML1.1		NA	Institute of marine and environmental technology	NA		TRUE	NA	sponge tissue	missing	Poecilosclerida	10533	1163772	NA	NA
10533.293	10793.10533.293	Mycale grandis	sponge metagenome	293	3/23/14	Hill	United States of America of America	8	sponge tissue from ML1.1	TRUE	0	EMP	marine benthic biome	animal-associated habitat	organic material feature	host-associated	sponges	NA	293	564368	8	21.4336	NA	-157.7883	ML2.1		NA	Institute of marine and environmental technology	NA		TRUE	NA	sponge tissue	missing	Poecilosclerida	10533	1163772	NA	NA
10533.294	10793.10533.294	Mycale grandis	sponge metagenome	294	3/23/14	Hill	United States of America of America	8	sponge tissue from ML2.1	TRUE	0	EMP	marine benthic biome	animal-associated habitat	organic material feature	host-associated	sponges	NA	294	564368	8	21.4336	NA	-157.7883	ML2.1		NA	Institute of marine and environmental technology	NA		TRUE	NA	sponge tissue	missing	Poecilosclerida	10533	1163772	NA	NA
10533.295	10793.10533.295	Mycale grandis	sponge metagenome	295	3/23/14	Hill	United States of America of America	8	sponge tissue from ML2.1	TRUE	0	EMP	marine benthic biome	animal-associated habitat	organic material feature	host-associated	sponges	NA	295	564368	8	21.4336	NA	-157.7883	ML3.1		NA	Institute of marine and environmental technology	NA		TRUE	NA	sponge tissue	missing	Poecilosclerida	10533	1163772	NA	NA
10533.296	10793.10533.296	Mycale grandis	sponge metagenome	296	3/23/14	Hill	United States of America of America	8	sponge tissue from ML3.1	TRUE	0	EMP	marine benthic biome	animal-associated habitat	organic material feature	host-associated	sponges	NA	296	564368	8	21.4336	NA	-157.7883	ML3.1		NA	Institute of marine and environmental technology	NA		TRUE	NA	sponge tissue	missing	Poecilosclerida	10533	1163772	NA	NA
10533.297	10793.10533.297	Mycale grandis	sponge metagenome	297	3/23/14	Hill	United States of America of America	8	sponge tissue from ML3.1	TRUE	0	EMP	marine benthic biome	animal-associated habitat	organic material feature	host-associated	sponges	NA	297	564368	8	21.4336	NA	-157.7883	ML4.1		NA	Institute of marine and environmental technology	NA		TRUE	NA	sponge tissue	missing	Poecilosclerida	10533	1163772	NA	NA
10533.298	10793.10533.298	Mycale grandis	sponge metagenome	298	3/23/14	Hill	United States of America of America	8	sponge tissue from ML4.1	TRUE	0	EMP	marine benthic biome	animal-associated habitat	organic material feature	host-associated	sponges	NA	298	564368	8	21.4336	NA	-157.7883	ML4.1		NA	Institute of marine and environmental technology	NA		TRUE	NA	sponge tissue	missing	Poecilosclerida	10533	1163772	NA	NA
10533.299	10793.10533.299	Mycale grandis	sponge metagenome	299	3/23/14	Hill	United States of America of America	8	sponge tissue from ML4.1	TRUE	0	EMP	marine benthic biome	animal-associated habitat	organic material feature	host-associated	sponges	NA	299	564368	8	21.4336	NA	-157.7883	ML5.1		NA	Institute of marine and environmental technology	NA		TRUE	NA	sponge tissue	missing	Poecilosclerida	10533	1163772	NA	NA
10533.2c	10793.10533.2c	marine metagenome	marine metagenome	2c	7/1/13	Steindler	Israel	0	sea water	TRUE	0	EMP	ocean biome	ocean water	ocean water	water	sea water	NA	2c	408172	3	29.5	NA	34.9167			NA	Steindler Lab	NA	not	TRUE	NA	seawater	Eilat	NA	10533	408172	NA	NA
10533.300	10793.10533.3	Mycale grandis	sponge metagenome	300	3/23/14	Hill	United States of America of America	8	sponge tissue from ML5.1	TRUE	0	EMP	marine benthic biome	animal-associated habitat	organic material feature	host-associated	sponges	NA	300	564368	8	21.4336	NA	-157.7883	ML5.1		NA	Institute of marine and environmental technology	NA		TRUE	NA	sponge tissue	missing	Poecilosclerida	10533	1163772	NA	NA
10533.301	10793.10533.301	Mycale grandis	sponge metagenome	301	3/23/14	Hill	United States of America of America	8	sponge tissue from ML5.1	TRUE	0	EMP	marine benthic biome	animal-associated habitat	organic material feature	host-associated	sponges	NA	301	564368	8	21.4336	NA	-157.7883	ML6.1		NA	Institute of marine and environmental technology	NA		TRUE	NA	sponge tissue	missing	Poecilosclerida	10533	1163772	NA	NA
10533.302	10793.10533.302	Mycale grandis	sponge metagenome	302	3/23/14	Hill	United States of America of America	8	sponge tissue from ML6.1	TRUE	0	EMP	marine benthic biome	animal-associated habitat	organic material feature	host-associated	sponges	NA	302	564368	8	21.4336	NA	-157.7883	ML6.1		NA	Institute of marine and environmental technology	NA		TRUE	NA	sponge tissue	missing	Poecilosclerida	10533	1163772	NA	NA
10533.303	NA	Mycale grandis	sponge metagenome	ML7.1g	3/23/14	Hill	United States of America of America	8	sponge tissue from ML6.1	TRUE	0	EMP	marine benthic biome	animal-associated habitat	organic material feature	host-associated	sponges	NA	ML7.1	564368	MiSeq	21.4336	NA	-157.7883	ML7.1		NA	Institute of marine and environmental technology	NA		TRUE	NA	sponge tissue		Poecilosclerida	10533	1163772	NA	NA
10533.304	10793.10533.304	Mycale grandis	sponge metagenome	ML7.1c	3/23/14	Hill	United States of America of America	8	sponge tissue from ML7.1	TRUE	0	EMP	marine benthic biome	animal-associated habitat	organic material feature	host-associated	sponges	NA	ML7.1	564368	MiSeq	21.4336	NA	-157.7883	ML7.1		NA	Institute of marine and environmental technology	NA		TRUE	NA	sponge tissue		Poecilosclerida	10533	1163772	NA	NA
10533.305	10793.10533.305	Mycale grandis	sponge metagenome	ML8.1g	3/23/14	Hill	United States of America of America	8	sponge tissue from ML7.1	TRUE	0	EMP	marine benthic biome	animal-associated habitat	organic material feature	host-associated	sponges	NA	ML8.1	564368	MiSeq	21.4336	NA	-157.7883	ML8.1		NA	Institute of marine and environmental technology	NA		TRUE	NA	sponge tissue		Poecilosclerida	10533	1163772	NA	NA
10533.306	10793.10533.306	Mycale grandis	sponge metagenome	ML8.1c	3/23/14	Hill	United States of America of America	8	sponge tissue from ML8.1	TRUE	0	EMP	marine benthic biome	animal-associated habitat	organic material feature	host-associated	sponges	NA	ML8.1	564368	MiSeq	21.4336	NA	-157.7883	ML8.1		NA	Institute of marine and environmental technology	NA		TRUE	NA	sponge tissue		Poecilosclerida	10533	1163772	NA	NA
10533.307	10793.10533.307	Mycale grandis	sponge metagenome	ML9.1g	3/23/14	Hill	United States of America of America	8	sponge tissue from ML8.1	TRUE	0	EMP	marine benthic biome	animal-associated habitat	organic material feature	host-associated	sponges	NA	ML9.1	564368	MiSeq	21.4336	NA	-157.7883	ML9.1		NA	Institute of marine and environmental technology	NA		TRUE	NA	sponge tissue		Poecilosclerida	10533	1163772	NA	NA
10533.308	10793.10533.308	Mycale grandis	sponge metagenome	ML9.1c	3/23/14	Hill	United States of America of America	8	sponge tissue from ML9.1	TRUE	0	EMP	marine benthic biome	animal-associated habitat	organic material feature	host-associated	sponges	NA	ML9.1	564368	MiSeq	21.4336	NA	-157.7883	ML9.1		NA	Institute of marine and environmental technology	NA		TRUE	NA	sponge tissue		Poecilosclerida	10533	1163772	NA	NA
10533.309	NA	Mycale grandis	sponge metagenome	ML10.1g	3/23/14	Hill	United States of America of America	8	sponge tissue from ML9.1	TRUE	0	EMP	marine benthic biome	animal-associated habitat	organic material feature	host-associated	sponges	NA	ML10.1	564368	MiSeq	21.4336	NA	-157.7883	ML10.1		NA	Institute of marine and environmental technology	NA		TRUE	NA	sponge tissue		Poecilosclerida	10533	1163772	NA	NA
10533.310	10793.10533.31	Mycale grandis	sponge metagenome	ML11.1c	3/23/14	Hill	United States of America of America	8	sponge tissue from ML10.1	TRUE	0	EMP	marine benthic biome	animal-associated habitat	organic material feature	host-associated	sponges	NA	ML10.1	564368	MiSeq	21.4336	NA	-157.7883	ML10.1		NA	Institute of marine and environmental technology	NA		TRUE	NA	sponge tissue		Poecilosclerida	10533	1163772	NA	NA
10533.311	NA	Mycale grandis	sponge metagenome	ML12.1g	3/23/14	Hill	United States of America of America	8	sponge tissue from ML10.1	TRUE	0	EMP	marine benthic biome	animal-associated habitat	organic material feature	host-associated	sponges	NA	ML11.1	564368	MiSeq	21.4336	NA	-157.7883	ML11.1		NA	Institute of marine and environmental technology	NA		TRUE	NA	sponge tissue		Poecilosclerida	10533	1163772	NA	NA
10533.312	10793.10533.312	Mycale grandis	sponge metagenome	ML12.1c	3/23/14	Hill	United States of America of America	8	sponge tissue from ML11.1	TRUE	0	EMP	marine benthic biome	animal-associated habitat	organic material feature	host-associated	sponges	NA	ML11.1	564368	MiSeq	21.4336	NA	-157.7883	ML11.1		NA	Institute of marine and environmental technology	NA		TRUE	NA	sponge tissue		Poecilosclerida	10533	1163772	NA	NA
10533.313	10793.10533.313	Mycale grandis	sponge metagenome	ML13.1g	3/23/14	Hill	United States of America of America	8	sponge tissue from ML11.1	TRUE	0	EMP	marine benthic biome	animal-associated habitat	organic material feature	host-associated	sponges	NA	ML12.1	564368	MiSeq	21.4336	NA	-157.7883	ML12.1		NA	Institute of marine and environmental technology	NA		TRUE	NA	sponge tissue		Poecilosclerida	10533	1163772	NA	NA
10533.314	10793.10533.314	Mycale grandis	sponge metagenome	ML13.1c	3/23/14	Hill	United States of America of America	8	sponge tissue from ML12.1	TRUE	0	EMP	marine benthic biome	animal-associated habitat	organic material feature	host-associated	sponges	NA	ML12.1	564368	MiSeq	21.4336	NA	-157.7883	ML12.1		NA	Institute of marine and environmental technology	NA		TRUE	NA	sponge tissue		Poecilosclerida	10533	1163772	NA	NA
10533.315	10793.10533.315	Mycale grandis	sponge metagenome	ML14.1g	3/23/14	Hill	United States of America of America	8	sponge tissue from ML12.1	TRUE	0	EMP	marine benthic biome	animal-associated habitat	organic material feature	host-associated	sponges	NA	ML13.1	564368	MiSeq	21.4336	NA	-157.7883	ML13.1		NA	Institute of marine and environmental technology	NA		TRUE	NA	sponge tissue		Poecilosclerida	10533	1163772	NA	NA
10533.316	10793.10533.316	Mycale grandis	sponge metagenome	ML15.1c	3/23/14	Hill	United States of America of America	8	sponge tissue from ML13.1	TRUE	0	EMP	marine benthic biome	animal-associated habitat	organic material feature	host-associated	sponges	NA	ML13.1	564368	MiSeq	21.4336	NA	-157.7883	ML13.1		NA	Institute of marine and environmental technology	NA		TRUE	NA	sponge tissue		Poecilosclerida	10533	1163772	NA	NA
10533.317	10793.10533.317	Mycale grandis	sponge metagenome	ML16.1g	3/23/14	Hill	United States of America of America	8	sponge tissue from ML13.1	TRUE	0	EMP	marine benthic biome	animal-associated habitat	organic material feature	host-associated	sponges	NA	ML14.1	564368	MiSeq	21.4336	NA	-157.7883	ML14.1		NA	Institute of marine and environmental technology	NA		TRUE	NA	sponge tissue		Poecilosclerida	10533	1163772	NA	NA
10533.318	NA	Mycale grandis	sponge metagenome	ML16.1c	3/23/14	Hill	United States of America of America	8	sponge tissue from ML14.1	TRUE	0	EMP	marine benthic biome	animal-associated habitat	organic material feature	host-associated	sponges	NA	ML14.1	564368	MiSeq	21.4336	NA	-157.7883	ML14.1		NA	Institute of marine and environmental technology	NA		TRUE	NA	sponge tissue		Poecilosclerida	10533	1163772	NA	NA
10533.319	NA	Mycale grandis	sponge metagenome	ML17.1g	3/23/14	Hill	United States of America of America	8	sponge tissue from ML14.1	TRUE	0	EMP	marine benthic biome	animal-associated habitat	organic material feature	host-associated	sponges	NA	ML15.1	564368	MiSeq	21.4336	NA	-157.7883	ML15.1		NA	Institute of marine and environmental technology	NA		TRUE	NA	sponge tissue		Poecilosclerida	10533	1163772	NA	NA
10533.320	10793.10533.32	Mycale grandis	sponge metagenome	ML17.1c	3/23/14	Hill	United States of America of America	8	sponge tissue from ML15.1	TRUE	0	EMP	marine benthic biome	animal-associated habitat	organic material feature	host-associated	sponges	NA	ML15.1	564368	MiSeq	21.4336	NA	-157.7883	ML15.1		NA	Institute of marine and environmental technology	NA		TRUE	NA	sponge tissue		Poecilosclerida	10533	1163772	NA	NA
10533.321	10793.10533.321	Mycale grandis	sponge metagenome	ML18.1g	3/23/14	Hill	United States of America of America	8	sponge tissue from ML15.1	TRUE	0	EMP	marine benthic biome	animal-associated habitat	organic material feature	host-associated	sponges	NA	ML16.1	564368	MiSeq	21.4336	NA	-157.7883	ML16.1		NA	Institute of marine and environmental technology	NA		TRUE	NA	sponge tissue		Poecilosclerida	10533	1163772	NA	NA
10533.322	10793.10533.322	Mycale grandis	sponge metagenome	ML18.1c	3/23/14	Hill	United States of America of America	8	sponge tissue from ML16.1	TRUE	0	EMP	marine benthic biome	animal-associated habitat	organic material feature	host-associated	sponges	NA	ML16.1	564368	MiSeq	21.4336	NA	-157.7883	ML16.1		NA	Institute of marine and environmental technology	NA		TRUE	NA	sponge tissue		Poecilosclerida	10533	1163772	NA	NA
10533.323	10793.10533.323	Mycale grandis	sponge metagenome	ML19.1g	3/23/14	Hill	United States of America of America	8	sponge tissue from ML16.1	TRUE	0	EMP	marine benthic biome	animal-associated habitat	organic material feature	host-associated	sponges	NA	ML17.1	564368	MiSeq	21.4336	NA	-157.7883	ML17.1		NA	Institute of marine and environmental technology	NA		TRUE	NA	sponge tissue		Poecilosclerida	10533	1163772	NA	NA
10533.324	10793.10533.324	Mycale grandis	sponge metagenome	ML19.1c	3/23/14	Hill	United States of America of America	8	sponge tissue from ML17.1	TRUE	0	EMP	marine benthic biome	animal-associated habitat	organic material feature	host-associated	sponges	NA	ML17.1	564368	MiSeq	21.4336	NA	-157.7883	ML17.1		NA	Institute of marine and environmental technology	NA		TRUE	NA	sponge tissue		Poecilosclerida	10533	1163772	NA	NA
10533.325	10793.10533.325	Mycale grandis	sponge metagenome	ML20.1g	3/23/14	Hill	United States of America of America	8	sponge tissue from ML17.1	TRUE	0	EMP	marine benthic biome	animal-associated habitat	organic material feature	host-associated	sponges	NA	ML18.1	564368	MiSeq	21.4336	NA	-157.7883	ML18.1		NA	Institute of marine and environmental technology	NA		TRUE	NA	sponge tissue		Poecilosclerida	10533	1163772	NA	NA
10533.326	10793.10533.326	Mycale grandis	sponge metagenome	ML20.1c	3/23/14	Hill	United States of America of America	8	sponge tissue from ML18.1	TRUE	0	EMP	marine benthic biome	animal-associated habitat	organic material feature	host-associated	sponges	NA	ML18.1	564368	MiSeq	21.4336	NA	-157.7883	ML18.1		NA	Institute of marine and environmental technology	NA		TRUE	NA	sponge tissue		Poecilosclerida	10533	1163772	NA	NA
10533.327	10793.10533.327	Mycale grandis	sponge metagenome	ML21.1g	3/23/14	Hill	United States of America of America	8	sponge tissue from ML18.1	TRUE	0	EMP	marine benthic biome	animal-associated habitat	organic material feature	host-associated	sponges	NA	ML19.1	564368	MiSeq	21.4336	NA	-157.7883	ML19.1		NA	Institute of marine and environmental technology	NA		TRUE	NA	sponge tissue		Poecilosclerida	10533	1163772	NA	NA
10533.328	10793.10533.328	Mycale grandis	sponge metagenome	ML21.1c	3/23/14	Hill	United States of America of America	8	sponge tissue from ML19.1	TRUE	0	EMP	marine benthic biome	animal-associated habitat	organic material feature	host-associated	sponges	NA	ML19.1	564368	MiSeq	21.4336	NA	-157.7883	ML19.1		NA	Institute of marine and environmental technology	NA		TRUE	NA	sponge tissue		Poecilosclerida	10533	1163772	NA	NA
10533.329	10793.10533.329	Mycale grandis	sponge metagenome	ML22.1g	3/23/14	Hill	United States of America of America	8	sponge tissue from ML19.1	TRUE	0	EMP	marine benthic biome	animal-associated habitat	organic material feature	host-associated	sponges	NA	ML20.1	564368	MiSeq	21.4336	NA	-157.7883	ML20.1		NA	Institute of marine and environmental technology	NA		TRUE	NA	sponge tissue		Poecilosclerida	10533	1163772	NA	NA
10533.330	10793.10533.33	Mycale grandis	sponge metagenome	ML22.1c	3/23/14	Hill	United States of America of America	8	sponge tissue from ML20.1	TRUE	0	EMP	marine benthic biome	animal-associated habitat	organic material feature	host-associated	sponges	NA	ML20.1	564368	MiSeq	21.4336	NA	-157.7883	ML20.1		NA	Institute of marine and environmental technology	NA		TRUE	NA	sponge tissue		Poecilosclerida	10533	1163772	NA	NA
10533.331	10793.10533.331	Mycale grandis	sponge metagenome	ML23.1g	3/23/14	Hill	United States of America of America	8	sponge tissue from ML20.1	TRUE	0	EMP	marine benthic biome	animal-associated habitat	organic material feature	host-associated	sponges	NA	ML21.1	564368	MiSeq	21.4336	NA	-157.7883	ML21.1		NA	Institute of marine and environmental technology	NA		TRUE	NA	sponge tissue		Poecilosclerida	10533	1163772	NA	NA
10533.332	10793.10533.332	Mycale grandis	sponge metagenome	ML23.1c	3/23/14	Hill	United States of America of America	8	sponge tissue from ML21.1	TRUE	0	EMP	marine benthic biome	animal-associated habitat	organic material feature	host-associated	sponges	NA	ML21.1	564368	MiSeq	21.4336	NA	-157.7883	ML21.1		NA	Institute of marine and environmental technology	NA		TRUE	NA	sponge tissue		Poecilosclerida	10533	1163772	NA	NA
10533.333	10793.10533.333	Mycale grandis	sponge metagenome	ML24.1g	3/23/14	Hill	United States of America of America	8	sponge tissue from ML21.1	TRUE	0	EMP	marine benthic biome	animal-associated habitat	organic material feature	host-associated	sponges	NA	ML22.1	564368	MiSeq	21.4336	NA	-157.7883	ML22.1		NA	Institute of marine and environmental technology	NA		TRUE	NA	sponge tissue		Poecilosclerida	10533	1163772	NA	NA
10533.334	10793.10533.334	Mycale grandis	sponge metagenome	ML24.1c	3/23/14	Hill	United States of America of America	8	sponge tissue from ML22.1	TRUE	0	EMP	marine benthic biome	animal-associated habitat	organic material feature	host-associated	sponges	NA	ML22.1	564368	MiSeq	21.4336	NA	-157.7883	ML22.1		NA	Institute of marine and environmental technology	NA		TRUE	NA	sponge tissue		Poecilosclerida	10533	1163772	NA	NA
10533.335	10793.10533.335	Mycale grandis	sponge metagenome	ML25.1g	3/23/14	Hill	United States of America of America	8	sponge tissue from ML22.1	TRUE	0	EMP	marine benthic biome	animal-associated habitat	organic material feature	host-associated	sponges	NA	ML23.1	564368	MiSeq	21.4336	NA	-157.7883	ML23.1		NA	Institute of marine and environmental technology	NA		TRUE	NA	sponge tissue		Poecilosclerida	10533	1163772	NA	NA
10533.336	10793.10533.336	Mycale grandis	sponge metagenome	ML25.1c	3/23/14	Hill	United States of America of America	8	sponge tissue from ML23.1	TRUE	0	EMP	marine benthic biome	animal-associated habitat	organic material feature	host-associated	sponges	NA	ML23.1	564368	MiSeq	21.4336	NA	-157.7883	ML23.1		NA	Institute of marine and environmental technology	NA		TRUE	NA	sponge tissue		Poecilosclerida	10533	1163772	NA	NA
10533.337	10793.10533.337	Mycale grandis	sponge metagenome	ML26.1g	3/23/14	Hill	United States of America of America	8	sponge tissue from ML23.1	TRUE	0	EMP	marine benthic biome	animal-associated habitat	organic material feature	host-associated	sponges	NA	ML24.1	564368	MiSeq	21.4336	NA	-157.7883	ML24.1		NA	Institute of marine and environmental technology	NA		TRUE	NA	sponge tissue		Poecilosclerida	10533	1163772	NA	NA
10533.338	10793.10533.338	Mycale grandis	sponge metagenome	ML26.2c	3/23/14	Hill	United States of America of America	8	sponge tissue from ML24.1	TRUE	0	EMP	marine benthic biome	animal-associated habitat	organic material feature	host-associated	sponges	NA	ML24.1	564368	MiSeq	21.4336	NA	-157.7883	ML24.1		NA	Institute of marine and environmental technology	NA		TRUE	NA	sponge tissue		Poecilosclerida	10533	1163772	NA	NA
10533.339	10793.10533.339	Mycale grandis	sponge metagenome	ML27.1g	3/23/14	Hill	United States of America of America	8	sponge tissue from ML24.1	TRUE	0	EMP	marine benthic biome	animal-associated habitat	organic material feature	host-associated	sponges	NA	ML25.1	564368	MiSeq	21.4336	NA	-157.7883	ML25.1		NA	Institute of marine and environmental technology	NA		TRUE	NA	sponge tissue		Poecilosclerida	10533	1163772	NA	NA
10533.340	10793.10533.34	Mycale grandis	sponge metagenome	ML27.1c	3/23/14	Hill	United States of America of America	8	sponge tissue from ML25.1	TRUE	0	EMP	marine benthic biome	animal-associated habitat	organic material feature	host-associated	sponges	NA	ML25.1	564368	MiSeq	21.4336	NA	-157.7883	ML25.1		NA	Institute of marine and environmental technology	NA		TRUE	NA	sponge tissue		Poecilosclerida	10533	1163772	NA	NA
10533.341	10793.10533.341	Mycale grandis	sponge metagenome	ML28.1g	3/23/14	Hill	United States of America of America	8	sponge tissue from ML25.1	TRUE	0	EMP	marine benthic biome	animal-associated habitat	organic material feature	host-associated	sponges	NA	ML26.1	564368	MiSeq	21.4336	NA	-157.7883	ML26.1		NA	Institute of marine and environmental technology	NA		TRUE	NA	sponge tissue		Poecilosclerida	10533	1163772	NA	NA
10533.342	10793.10533.342	Mycale grandis	sponge metagenome	ML28.1c	3/23/14	Hill	United States of America of America	8	sponge tissue from ML26.1	TRUE	0	EMP	marine benthic biome	animal-associated habitat	organic material feature	host-associated	sponges	NA	ML26.2	564368	MiSeq	21.4336	NA	-157.7883	ML26.2		NA	Institute of marine and environmental technology	NA		TRUE	NA	sponge tissue		Poecilosclerida	10533	1163772	NA	NA
10533.343	10793.10533.343	Mycale grandis	sponge metagenome	ML29.1g	3/23/14	Hill	United States of America of America	8	sponge tissue from ML26.2	TRUE	0	EMP	marine benthic biome	animal-associated habitat	organic material feature	host-associated	sponges	NA	ML27.1	564368	MiSeq	21.4336	NA	-157.7883	ML27.1		NA	Institute of marine and environmental technology	NA		TRUE	NA	sponge tissue		Poecilosclerida	10533	1163772	NA	NA
10533.344	10793.10533.344	Mycale grandis	sponge metagenome	ML29.1c	3/23/14	Hill	United States of America of America	8	sponge tissue from ML27.1	TRUE	0	EMP	marine benthic biome	animal-associated habitat	organic material feature	host-associated	sponges	NA	ML27.1	564368	MiSeq	21.4336	NA	-157.7883	ML27.1		NA	Institute of marine and environmental technology	NA		TRUE	NA	sponge tissue		Poecilosclerida	10533	1163772	NA	NA
10533.345	10793.10533.345	Mycale grandis	sponge metagenome	ML30.1g	3/23/14	Hill	United States of America of America	8	sponge tissue from ML27.1	TRUE	0	EMP	marine benthic biome	animal-associated habitat	organic material feature	host-associated	sponges	NA	ML28.1	564368	MiSeq	21.4336	NA	-157.7883	ML28.1		NA	Institute of marine and environmental technology	NA		TRUE	NA	sponge tissue		Poecilosclerida	10533	1163772	NA	NA
10533.346	10793.10533.346	Mycale grandis	sponge metagenome	ML30.1c	3/23/14	Hill	United States of America of America	8	sponge tissue from ML28.1	TRUE	0	EMP	marine benthic biome	animal-associated habitat	organic material feature	host-associated	sponges	NA	ML28.1	564368	MiSeq	21.4336	NA	-157.7883	ML28.1		NA	Institute of marine and environmental technology	NA		TRUE	NA	sponge tissue		Poecilosclerida	10533	1163772	NA	NA
10533.347	10793.10533.347	Mycale grandis	sponge metagenome	ML31.1g	3/23/14	Hill	United States of America of America	8	sponge tissue from ML28.1	TRUE	0	EMP	marine benthic biome	animal-associated habitat	organic material feature	host-associated	sponges	NA	ML29.1	564368	MiSeq	21.4336	NA	-157.7883	ML29.1		NA	Institute of marine and environmental technology	NA		TRUE	NA	sponge tissue		Poecilosclerida	10533	1163772	NA	NA
10533.348	10793.10533.348	Mycale grandis	sponge metagenome	ML31.1c	3/23/14	Hill	United States of America of America	8	sponge tissue from ML29.1	TRUE	0	EMP	marine benthic biome	animal-associated habitat	organic material feature	host-associated	sponges	NA	ML29.1	564368	MiSeq	21.4336	NA	-157.7883	ML29.1		NA	Institute of marine and environmental technology	NA		TRUE	NA	sponge tissue		Poecilosclerida	10533	1163772	NA	NA
10533.349	10793.10533.349	Mycale grandis	sponge metagenome	ML32.1g	3/23/14	Hill	United States of America of America	8	sponge tissue from ML29.1	TRUE	0	EMP	marine benthic biome	animal-associated habitat	organic material feature	host-associated	sponges	NA	ML30.1	564368	MiSeq	21.4336	NA	-157.7883	ML30.1		NA	Institute of marine and environmental technology	NA		TRUE	NA	sponge tissue		Poecilosclerida	10533	1163772	NA	NA
10533.350	10793.10533.35	Mycale grandis	sponge metagenome	ML32.1c	3/23/14	Hill	United States of America of America	8	sponge tissue from ML30.1	TRUE	0	EMP	marine benthic biome	animal-associated habitat	organic material feature	host-associated	sponges	NA	ML30.1	564368	MiSeq	21.4336	NA	-157.7883	ML30.1		NA	Institute of marine and environmental technology	NA		TRUE	NA	sponge tissue		Poecilosclerida	10533	1163772	NA	NA
10533.351	10793.10533.351	Mycale grandis	sponge metagenome	ML33.1g	3/23/14	Hill	United States of America of America	8	sponge tissue from ML30.1	TRUE	0	EMP	marine benthic biome	animal-associated habitat	organic material feature	host-associated	sponges	NA	ML31.1	564368	MiSeq	21.4336	NA	-157.7883	ML31.1		NA	Institute of marine and environmental technology	NA		TRUE	NA	sponge tissue		Poecilosclerida	10533	1163772	NA	NA
10533.352	10793.10533.352	Mycale grandis	sponge metagenome	ML33.1c	3/23/14	Hill	United States of America of America	8	sponge tissue from ML31.1	TRUE	0	EMP	marine benthic biome	animal-associated habitat	organic material feature	host-associated	sponges	NA	ML31.1	564368	MiSeq	21.4336	NA	-157.7883	ML31.1		NA	Institute of marine and environmental technology	NA		TRUE	NA	sponge tissue		Poecilosclerida	10533	1163772	NA	NA
10533.353	10793.10533.353	Mycale grandis	sponge metagenome	ML34.1g	3/23/14	Hill	United States of America of America	8	sponge tissue from ML31.1	TRUE	0	EMP	marine benthic biome	animal-associated habitat	organic material feature	host-associated	sponges	NA	ML32.1	564368	MiSeq	21.4336	NA	-157.7883	ML32.1		NA	Institute of marine and environmental technology	NA		TRUE	NA	sponge tissue		Poecilosclerida	10533	1163772	NA	NA
10533.354	10793.10533.354	Mycale grandis	sponge metagenome	ML34.1c	3/23/14	Hill	United States of America of America	8	sponge tissue from ML32.1	TRUE	0	EMP	marine benthic biome	animal-associated habitat	organic material feature	host-associated	sponges	NA	ML32.1	564368	MiSeq	21.4336	NA	-157.7883	ML32.1		NA	Institute of marine and environmental technology	NA		TRUE	NA	sponge tissue		Poecilosclerida	10533	1163772	NA	NA
10533.355	10793.10533.355	Mycale grandis	sponge metagenome	ML35.1g	3/23/14	Hill	United States of America of America	8	sponge tissue from ML32.1	TRUE	0	EMP	marine benthic biome	animal-associated habitat	organic material feature	host-associated	sponges	NA	ML33.1	564368	MiSeq	21.4336	NA	-157.7883	ML33.1		NA	Institute of marine and environmental technology	NA		TRUE	NA	sponge tissue		Poecilosclerida	10533	1163772	NA	NA
10533.356	10793.10533.356	Mycale grandis	sponge metagenome	ML35.1c	3/23/14	Hill	United States of America of America	8	sponge tissue from ML33.1	TRUE	0	EMP	marine benthic biome	animal-associated habitat	organic material feature	host-associated	sponges	NA	ML33.1	564368	MiSeq	21.4336	NA	-157.7883	ML33.1		NA	Institute of marine and environmental technology	NA		TRUE	NA	sponge tissue		Poecilosclerida	10533	1163772	NA	NA
10533.357	10793.10533.357	Mycale grandis	sponge metagenome	ML36.1g	3/23/14	Hill	United States of America of America	8	sponge tissue from ML33.1	TRUE	0	EMP	marine benthic biome	animal-associated habitat	organic material feature	host-associated	sponges	NA	ML34.1	564368	MiSeq	21.4336	NA	-157.7883	ML34.1		NA	Institute of marine and environmental technology	NA		TRUE	NA	sponge tissue		Poecilosclerida	10533	1163772	NA	NA
10533.358	10793.10533.358	Mycale grandis	sponge metagenome	ML36.1c	3/23/14	Hill	United States of America of America	8	sponge tissue from ML34.1	TRUE	0	EMP	marine benthic biome	animal-associated habitat	organic material feature	host-associated	sponges	NA	ML34.1	564368	MiSeq	21.4336	NA	-157.7883	ML34.1		NA	Institute of marine and environmental technology	NA		TRUE	NA	sponge tissue		Poecilosclerida	10533	1163772	NA	NA
10533.359	10793.10533.359	Mycale grandis	sponge metagenome	ML1.2g	3/23/14	Hill	United States of America of America	8	sponge tissue from ML34.1	TRUE	0	EMP	marine benthic biome	animal-associated habitat	organic material feature	host-associated	sponges	NA	ML35.1	564368	MiSeq	21.4336	NA	-157.7883	ML35.1		NA	Institute of marine and environmental technology	NA		TRUE	NA	sponge tissue		Poecilosclerida	10533	1163772	NA	NA
10533.360	10793.10533.36	Mycale grandis	sponge metagenome	ML1.2c	3/23/14	Hill	United States of America of America	8	sponge tissue from ML35.1	TRUE	0	EMP	marine benthic biome	animal-associated habitat	organic material feature	host-associated	sponges	NA	ML35.1	564368	MiSeq	21.4336	NA	-157.7883	ML35.1		NA	Institute of marine and environmental technology	NA		TRUE	NA	sponge tissue		Poecilosclerida	10533	1163772	NA	NA
10533.361	10793.10533.361	Mycale grandis	sponge metagenome	ML2.2g	3/23/14	Hill	United States of America of America	8	sponge tissue from ML35.1	TRUE	0	EMP	marine benthic biome	animal-associated habitat	organic material feature	host-associated	sponges	NA	ML36.1	564368	MiSeq	21.4336	NA	-157.7883	ML36.1		NA	Institute of marine and environmental technology	NA		TRUE	NA	sponge tissue		Poecilosclerida	10533	1163772	NA	NA
10533.362	10793.10533.362	Mycale grandis	sponge metagenome	ML2.2c	3/23/14	Hill	United States of America of America	8	sponge tissue from ML36.1	TRUE	0	EMP	marine benthic biome	animal-associated habitat	organic material feature	host-associated	sponges	NA	ML36.1	564368	MiSeq	21.4336	NA	-157.7883	ML36.1		NA	Institute of marine and environmental technology	NA		TRUE	NA	sponge tissue		Poecilosclerida	10533	1163772	NA	NA
10533.363	10793.10533.363	Mycale grandis	sponge metagenome	ML3.2g	4/19/14	Hill	United States of America of America	8	sponge tissue from ML36.1	TRUE	0	EMP	marine benthic biome	animal-associated habitat	organic material feature	host-associated	sponges	NA	ML1.2	564368	MiSeq	21.4336	NA	-157.7883	ML1.2		NA	Institute of marine and environmental technology	NA		TRUE	NA	sponge tissue		Poecilosclerida	10533	1163772	NA	NA
10533.364	10793.10533.364	Mycale grandis	sponge metagenome	ML3.2c	4/19/14	Hill	United States of America of America	8	sponge tissue from ML1.2	TRUE	0	EMP	marine benthic biome	animal-associated habitat	organic material feature	host-associated	sponges	NA	ML1.2	564368	MiSeq	21.4336	NA	-157.7883	ML1.2		NA	Institute of marine and environmental technology	NA		TRUE	NA	sponge tissue		Poecilosclerida	10533	1163772	NA	NA
10533.365	10793.10533.365	Mycale grandis	sponge metagenome	ML4.2g	4/19/14	Hill	United States of America of America	8	sponge tissue from ML1.2	TRUE	0	EMP	marine benthic biome	animal-associated habitat	organic material feature	host-associated	sponges	NA	ML2.2	564368	MiSeq	21.4336	NA	-157.7883	ML2.2		NA	Institute of marine and environmental technology	NA		TRUE	NA	sponge tissue		Poecilosclerida	10533	1163772	NA	NA
10533.366	10793.10533.366	Mycale grandis	sponge metagenome	ML4.2c	4/19/14	Hill	United States of America of America	8	sponge tissue from ML2.2	TRUE	0	EMP	marine benthic biome	animal-associated habitat	organic material feature	host-associated	sponges	NA	ML2.2	564368	MiSeq	21.4336	NA	-157.7883	ML2.2		NA	Institute of marine and environmental technology	NA		TRUE	NA	sponge tissue		Poecilosclerida	10533	1163772	NA	NA
10533.367	10793.10533.367	Mycale grandis	sponge metagenome	ML5.2g	4/19/14	Hill	United States of America of America	8	sponge tissue from ML2.2	TRUE	0	EMP	marine benthic biome	animal-associated habitat	organic material feature	host-associated	sponges	NA	ML3.2	564368	MiSeq	21.4336	NA	-157.7883	ML3.2		NA	Institute of marine and environmental technology	NA		TRUE	NA	sponge tissue		Poecilosclerida	10533	1163772	NA	NA
10533.368	10793.10533.368	Mycale grandis	sponge metagenome	ML5.2c	4/19/14	Hill	United States of America of America	8	sponge tissue from ML3.2	TRUE	0	EMP	marine benthic biome	animal-associated habitat	organic material feature	host-associated	sponges	NA	ML3.2	564368	MiSeq	21.4336	NA	-157.7883	ML3.2		NA	Institute of marine and environmental technology	NA		TRUE	NA	sponge tissue		Poecilosclerida	10533	1163772	NA	NA
10533.369	10793.10533.369	Mycale grandis	sponge metagenome	ML6.2g	4/19/14	Hill	United States of America of America	8	sponge tissue from ML3.2	TRUE	0	EMP	marine benthic biome	animal-associated habitat	organic material feature	host-associated	sponges	NA	ML4.2	564368	MiSeq	21.4336	NA	-157.7883	ML4.2		NA	Institute of marine and environmental technology	NA		TRUE	NA	sponge tissue		Poecilosclerida	10533	1163772	NA	NA
10533.370	10793.10533.37	Mycale grandis	sponge metagenome	ML6.2c	4/19/14	Hill	United States of America of America	8	sponge tissue from ML4.2	TRUE	0	EMP	marine benthic biome	animal-associated habitat	organic material feature	host-associated	sponges	NA	ML4.2	564368	MiSeq	21.4336	NA	-157.7883	ML4.2		NA	Institute of marine and environmental technology	NA		TRUE	NA	sponge tissue		Poecilosclerida	10533	1163772	NA	NA
10533.371	10793.10533.371	Mycale grandis	sponge metagenome	ML7.2g	4/19/14	Hill	United States of America of America	8	sponge tissue from ML4.2	TRUE	0	EMP	marine benthic biome	animal-associated habitat	organic material feature	host-associated	sponges	NA	ML5.2	564368	MiSeq	21.4336	NA	-157.7883	ML5.2		NA	Institute of marine and environmental technology	NA		TRUE	NA	sponge tissue		Poecilosclerida	10533	1163772	NA	NA
10533.372	10793.10533.372	Mycale grandis	sponge metagenome	ML7.2c	4/19/14	Hill	United States of America of America	8	sponge tissue from ML5.2	TRUE	0	EMP	marine benthic biome	animal-associated habitat	organic material feature	host-associated	sponges	NA	ML5.2	564368	MiSeq	21.4336	NA	-157.7883	ML5.2		NA	Institute of marine and environmental technology	NA		TRUE	NA	sponge tissue		Poecilosclerida	10533	1163772	NA	NA
10533.374	10793.10533.374	Mycale grandis	sponge metagenome	ML8.2c	4/19/14	Hill	United States of America of America	8	sponge tissue from ML6.2	TRUE	0	EMP	marine benthic biome	animal-associated habitat	organic material feature	host-associated	sponges	NA	ML6.2	564368	MiSeq	21.4336	NA	-157.7883	ML6.2		NA	Institute of marine and environmental technology	NA		TRUE	NA	sponge tissue		Poecilosclerida	10533	1163772	NA	NA
10533.375	10793.10533.375	Mycale grandis	sponge metagenome	ML9.2g	4/19/14	Hill	United States of America of America	8	sponge tissue from ML6.2	TRUE	0	EMP	marine benthic biome	animal-associated habitat	organic material feature	host-associated	sponges	NA	ML7.2	564368	MiSeq	21.4336	NA	-157.7883	ML7.2		NA	Institute of marine and environmental technology	NA		TRUE	NA	sponge tissue		Poecilosclerida	10533	1163772	NA	NA
10533.376	10793.10533.376	Mycale grandis	sponge metagenome	ML9.2c	4/19/14	Hill	United States of America of America	8	sponge tissue from ML7.2	TRUE	0	EMP	marine benthic biome	animal-associated habitat	organic material feature	host-associated	sponges	NA	ML7.2	564368	MiSeq	21.4336	NA	-157.7883	ML7.2		NA	Institute of marine and environmental technology	NA		TRUE	NA	sponge tissue		Poecilosclerida	10533	1163772	NA	NA
10533.377	10793.10533.377	Mycale grandis	sponge metagenome	ML10.2g	4/19/14	Hill	United States of America of America	8	sponge tissue from ML7.2	TRUE	0	EMP	marine benthic biome	animal-associated habitat	organic material feature	host-associated	sponges	NA	ML8.2	564368	MiSeq	21.4336	NA	-157.7883	ML8.2		NA	Institute of marine and environmental technology	NA		TRUE	NA	sponge tissue		Poecilosclerida	10533	1163772	NA	NA
10533.378	10793.10533.378	Mycale grandis	sponge metagenome	ML10.2c	4/19/14	Hill	United States of America of America	8	sponge tissue from ML8.2	TRUE	0	EMP	marine benthic biome	animal-associated habitat	organic material feature	host-associated	sponges	NA	ML8.2	564368	MiSeq	21.4336	NA	-157.7883	ML8.2		NA	Institute of marine and environmental technology	NA		TRUE	NA	sponge tissue		Poecilosclerida	10533	1163772	NA	NA
10533.379	10793.10533.379	Mycale grandis	sponge metagenome	ML11.2g	4/19/14	Hill	United States of America of America	8	sponge tissue from ML8.2	TRUE	0	EMP	marine benthic biome	animal-associated habitat	organic material feature	host-associated	sponges	NA	ML9.2	564368	MiSeq	21.4336	NA	-157.7883	ML9.2		NA	Institute of marine and environmental technology	NA		TRUE	NA	sponge tissue		Poecilosclerida	10533	1163772	NA	NA
10533.380	10793.10533.38	Mycale grandis	sponge metagenome	ML11.2c	4/19/14	Hill	United States of America of America	8	sponge tissue from ML9.2	TRUE	0	EMP	marine benthic biome	animal-associated habitat	organic material feature	host-associated	sponges	NA	ML9.2	564368	MiSeq	21.4336	NA	-157.7883	ML9.2		NA	Institute of marine and environmental technology	NA		TRUE	NA	sponge tissue		Poecilosclerida	10533	1163772	NA	NA
10533.381	10793.10533.381	Mycale grandis	sponge metagenome	ML12.2g	4/19/14	Hill	United States of America of America	8	sponge tissue from ML9.2	TRUE	0	EMP	marine benthic biome	animal-associated habitat	organic material feature	host-associated	sponges	NA	ML10.2	564368	MiSeq	21.4336	NA	-157.7883	ML10.2		NA	Institute of marine and environmental technology	NA		TRUE	NA	sponge tissue		Poecilosclerida	10533	1163772	NA	NA
10533.382	10793.10533.382	Mycale grandis	sponge metagenome	ML12.2c	4/19/14	Hill	United States of America of America	8	sponge tissue from ML10.2	TRUE	0	EMP	marine benthic biome	animal-associated habitat	organic material feature	host-associated	sponges	NA	ML10.2	564368	MiSeq	21.4336	NA	-157.7883	ML10.2		NA	Institute of marine and environmental technology	NA		TRUE	NA	sponge tissue		Poecilosclerida	10533	1163772	NA	NA
10533.383	10793.10533.383	Mycale grandis	sponge metagenome	ML13.2g	4/19/14	Hill	United States of America of America	8	sponge tissue from ML10.2	TRUE	0	EMP	marine benthic biome	animal-associated habitat	organic material feature	host-associated	sponges	NA	ML11.2	564368	MiSeq	21.4336	NA	-157.7883	ML11.2		NA	Institute of marine and environmental technology	NA		TRUE	NA	sponge tissue		Poecilosclerida	10533	1163772	NA	NA
10533.384	10793.10533.384	Mycale grandis	sponge metagenome	ML13.2c	4/19/14	Hill	United States of America of America	8	sponge tissue from ML11.2	TRUE	0	EMP	marine benthic biome	animal-associated habitat	organic material feature	host-associated	sponges	NA	ML11.2	564368	MiSeq	21.4336	NA	-157.7883	ML11.2		NA	Institute of marine and environmental technology	NA		TRUE	NA	sponge tissue		Poecilosclerida	10533	1163772	NA	NA
10533.385	10793.10533.385	Mycale grandis	sponge metagenome	ML14.2g	4/19/14	Hill	United States of America of America	8	sponge tissue from ML11.2	TRUE	0	EMP	marine benthic biome	animal-associated habitat	organic material feature	host-associated	sponges	NA	ML12.2	564368	MiSeq	21.4336	NA	-157.7883	ML12.2		NA	Institute of marine and environmental technology	NA		TRUE	NA	sponge tissue		Poecilosclerida	10533	1163772	NA	NA
10533.386	10793.10533.386	Mycale grandis	sponge metagenome	ML14.2c	4/19/14	Hill	United States of America of America	8	sponge tissue from ML12.2	TRUE	0	EMP	marine benthic biome	animal-associated habitat	organic material feature	host-associated	sponges	NA	ML12.2	564368	MiSeq	21.4336	NA	-157.7883	ML12.2		NA	Institute of marine and environmental technology	NA		TRUE	NA	sponge tissue		Poecilosclerida	10533	1163772	NA	NA
10533.387	10793.10533.387	Mycale grandis	sponge metagenome	ML15.2g	4/19/14	Hill	United States of America of America	8	sponge tissue from ML12.2	TRUE	0	EMP	marine benthic biome	animal-associated habitat	organic material feature	host-associated	sponges	NA	ML13.2	564368	MiSeq	21.4336	NA	-157.7883	ML13.2		NA	Institute of marine and environmental technology	NA		TRUE	NA	sponge tissue		Poecilosclerida	10533	1163772	NA	NA
10533.388	10793.10533.388	Mycale grandis	sponge metagenome	ML15.2c	4/19/14	Hill	United States of America of America	8	sponge tissue from ML13.2	TRUE	0	EMP	marine benthic biome	animal-associated habitat	organic material feature	host-associated	sponges	NA	ML13.2	564368	MiSeq	21.4336	NA	-157.7883	ML13.2		NA	Institute of marine and environmental technology	NA		TRUE	NA	sponge tissue		Poecilosclerida	10533	1163772	NA	NA
10533.389	10793.10533.389	Mycale grandis	sponge metagenome	ML16.2g	4/19/14	Hill	United States of America of America	8	sponge tissue from ML13.2	TRUE	0	EMP	marine benthic biome	animal-associated habitat	organic material feature	host-associated	sponges	NA	ML14.2	564368	MiSeq	21.4336	NA	-157.7883	ML14.2		NA	Institute of marine and environmental technology	NA		TRUE	NA	sponge tissue		Poecilosclerida	10533	1163772	NA	NA
10533.390	10793.10533.39	Mycale grandis	sponge metagenome	ML16.2c	4/19/14	Hill	United States of America of America	8	sponge tissue from ML14.2	TRUE	0	EMP	marine benthic biome	animal-associated habitat	organic material feature	host-associated	sponges	NA	ML14.2	564368	MiSeq	21.4336	NA	-157.7883	ML14.2		NA	Institute of marine and environmental technology	NA		TRUE	NA	sponge tissue		Poecilosclerida	10533	1163772	NA	NA
10533.391	10793.10533.391	Mycale grandis	sponge metagenome	ML15.2g	4/19/14	Hill	United States of America of America	8	sponge tissue from ML14.2	TRUE	0	EMP	marine benthic biome	animal-associated habitat	organic material feature	host-associated	sponges	NA	ML15.2	564368	MiSeq	21.4336	NA	-157.7883	ML15.2		NA	Institute of marine and environmental technology	NA		TRUE	NA	sponge tissue		Poecilosclerida	10533	1163772	NA	NA
10533.392	10793.10533.392	Mycale grandis	sponge metagenome	ML15.2d	4/19/14	Hill	United States of America of America	8	sponge tissue from ML15.2	TRUE	0	EMP	marine benthic biome	animal-associated habitat	organic material feature	host-associated	sponges	NA	ML15.2	564368	MiSeq	21.4336	NA	-157.7883	ML15.2		NA	Institute of marine and environmental technology	NA		TRUE	NA	sponge tissue		Poecilosclerida	10533	1163772	NA	NA
10533.393	10793.10533.393	Mycale grandis	sponge metagenome	ML16.2g	4/19/14	Hill	United States of America of America	8	sponge tissue from ML15.2	TRUE	0	EMP	marine benthic biome	animal-associated habitat	organic material feature	host-associated	sponges	NA	ML16.2	564368	MiSeq	21.4336	NA	-157.7883	ML16.2		NA	Institute of marine and environmental technology	NA		TRUE	NA	sponge tissue		Poecilosclerida	10533	1163772	NA	NA
10533.394	10793.10533.394	Mycale grandis	sponge metagenome	ML16.2c	4/19/14	Hill	United States of America of America	8	sponge tissue from ML16.2	TRUE	0	EMP	marine benthic biome	animal-associated habitat	organic material feature	host-associated	sponges	NA	ML16.2	564368	MiSeq	21.4336	NA	-157.7883	ML16.2		NA	Institute of marine and environmental technology	NA		TRUE	NA	sponge tissue		Poecilosclerida	10533	1163772	NA	NA
10533.395	10793.10533.395	Mycale grandis	sponge metagenome	395	4/19/14	Hill	United States of America of America	8	sponge tissue from ML16.2	TRUE	0	EMP	marine benthic biome	animal-associated habitat	organic material feature	host-associated	sponges	NA	395	564368	8	21.4336	NA	-157.7883	ML17.2		NA	Institute of marine and environmental technology	NA		TRUE	NA	sponge tissue	missing	Poecilosclerida	10533	1163772	NA	NA
10533.396	10793.10533.396	Mycale grandis	sponge metagenome	396	4/19/14	Hill	United States of America of America	8	sponge tissue from ML17.2	TRUE	0	EMP	marine benthic biome	animal-associated habitat	organic material feature	host-associated	sponges	NA	396	564368	8	21.4336	NA	-157.7883	ML17.2		NA	Institute of marine and environmental technology	NA		TRUE	NA	sponge tissue	missing	Poecilosclerida	10533	1163772	NA	NA
10533.397	10793.10533.397	Mycale grandis	sponge metagenome	397	4/19/14	Hill	United States of America of America	8	sponge tissue from ML17.2	TRUE	0	EMP	marine benthic biome	animal-associated habitat	organic material feature	host-associated	sponges	NA	397	564368	8	21.4336	NA	-157.7883	ML18.2		NA	Institute of marine and environmental technology	NA		TRUE	NA	sponge tissue	missing	Poecilosclerida	10533	1163772	NA	NA
10533.398	10793.10533.398	Mycale grandis	sponge metagenome	398	4/19/14	Hill	United States of America of America	8	sponge tissue from ML18.2	TRUE	0	EMP	marine benthic biome	animal-associated habitat	organic material feature	host-associated	sponges	NA	398	564368	8	21.4336	NA	-157.7883	ML18.2		NA	Institute of marine and environmental technology	NA		TRUE	NA	sponge tissue	missing	Poecilosclerida	10533	1163772	NA	NA
10533.399	10793.10533.399	Mycale grandis	sponge metagenome	399	4/19/14	Hill	United States of America of America	8	sponge tissue from ML18.2	TRUE	0	EMP	marine benthic biome	animal-associated habitat	organic material feature	host-associated	sponges	NA	399	564368	8	21.4336	NA	-157.7883	ML19.2		NA	Institute of marine and environmental technology	NA		TRUE	NA	sponge tissue	missing	Poecilosclerida	10533	1163772	NA	NA
10533.3a	10793.10533.3a	marine metagenome	marine metagenome	3a	7/1/13	Steindler	Israel	0	sea water	TRUE	0	EMP	ocean biome	ocean water	ocean water	water	sea water	NA	3a	408172	3	29.5	NA	34.9167			NA	Steindler Lab	NA	not	TRUE	NA	seawater	Eilat	NA	10533	408172	NA	NA
10533.400	10793.10533.4	Mycale grandis	sponge metagenome	04_19_14 _USA_ 400	4/19/14	Hill	United States of America of America	8	sponge tissue from ML19.2	TRUE	0	EMP	marine benthic biome	animal-associated habitat	organic material feature	host-associated	sponges	NA	400	564368	8	21.4336	NA	-157.7883	ML19.2		NA	Institute of marine and environmental technology	NA		TRUE	NA	sponge tissue		Poecilosclerida	10533	1163772	NA	NA
10533.401	10793.10533.401	Mycale grandis	sponge metagenome	04_19_14 _USA_ 401	4/19/14	Hill	United States of America of America	8	sponge tissue from ML19.2	TRUE	0	EMP	marine benthic biome	animal-associated habitat	organic material feature	host-associated	sponges	NA	401	564368	8	21.4336	NA	-157.7883	ML20.2		NA	Institute of marine and environmental technology	NA		TRUE	NA	sponge tissue		Poecilosclerida	10533	1163772	NA	NA
10533.402	10793.10533.402	Mycale grandis	sponge metagenome	04_19_14 _USA_ 402	4/19/14	Hill	United States of America of America	8	sponge tissue from ML20.2	TRUE	0	EMP	marine benthic biome	animal-associated habitat	organic material feature	host-associated	sponges	NA	402	564368	8	21.4336	NA	-157.7883	ML20.2		NA	Institute of marine and environmental technology	NA		TRUE	NA	sponge tissue		Poecilosclerida	10533	1163772	NA	NA
10533.403	10793.10533.403	Mycale grandis	sponge metagenome	04_19_14 _USA_ 403	4/19/14	Hill	United States of America of America	8	sponge tissue from ML20.2	TRUE	0	EMP	marine benthic biome	animal-associated habitat	organic material feature	host-associated	sponges	NA	403	564368	8	21.4336	NA	-157.7883	ML21.2		NA	Institute of marine and environmental technology	NA		TRUE	NA	sponge tissue		Poecilosclerida	10533	1163772	NA	NA
10533.404	10793.10533.404	Mycale grandis	sponge metagenome	04_19_14 _USA_ 404	4/19/14	Hill	United States of America of America	8	sponge tissue from ML21.2	TRUE	0	EMP	marine benthic biome	animal-associated habitat	organic material feature	host-associated	sponges	NA	404	564368	8	21.4336	NA	-157.7883	ML21.2		NA	Institute of marine and environmental technology	NA		TRUE	NA	sponge tissue		Poecilosclerida	10533	1163772	NA	NA
10533.405	10793.10533.405	Mycale grandis	sponge metagenome	04_19_14 _USA_ 405	4/19/14	Hill	United States of America of America	8	sponge tissue from ML21.2	TRUE	0	EMP	marine benthic biome	animal-associated habitat	organic material feature	host-associated	sponges	NA	405	564368	8	21.4336	NA	-157.7883	ML22.2		NA	Institute of marine and environmental technology	NA		TRUE	NA	sponge tissue		Poecilosclerida	10533	1163772	NA	NA
10533.406	10793.10533.406	Mycale grandis	sponge metagenome	04_19_14 _USA_ 406	4/19/14	Hill	United States of America of America	8	sponge tissue from ML22.2	TRUE	0	EMP	marine benthic biome	animal-associated habitat	organic material feature	host-associated	sponges	NA	406	564368	8	21.4336	NA	-157.7883	ML22.2		NA	Institute of marine and environmental technology	NA		TRUE	NA	sponge tissue		Poecilosclerida	10533	1163772	NA	NA
10533.407	10793.10533.407	Mycale grandis	sponge metagenome	04_19_14 _USA_ 407	4/19/14	Hill	United States of America of America	8	sponge tissue from ML22.2	TRUE	0	EMP	marine benthic biome	animal-associated habitat	organic material feature	host-associated	sponges	NA	407	564368	8	21.4336	NA	-157.7883	ML23.2		NA	Institute of marine and environmental technology	NA		TRUE	NA	sponge tissue		Poecilosclerida	10533	1163772	NA	NA
10533.408	10793.10533.408	Mycale grandis	sponge metagenome	04_19_14 _USA_ 408	4/19/14	Hill	United States of America of America	8	sponge tissue from ML23.2	TRUE	0	EMP	marine benthic biome	animal-associated habitat	organic material feature	host-associated	sponges	NA	408	564368	8	21.4336	NA	-157.7883	ML23.2		NA	Institute of marine and environmental technology	NA		TRUE	NA	sponge tissue		Poecilosclerida	10533	1163772	NA	NA
10533.409	10793.10533.409	Mycale grandis	sponge metagenome	04_19_14 _USA_ 409	4/19/14	Hill	United States of America of America	8	sponge tissue from ML23.2	TRUE	0	EMP	marine benthic biome	animal-associated habitat	organic material feature	host-associated	sponges	NA	409	564368	8	21.4336	NA	-157.7883	ML24.2		NA	Institute of marine and environmental technology	NA		TRUE	NA	sponge tissue		Poecilosclerida	10533	1163772	NA	NA
10533.410	10793.10533.41	Mycale grandis	sponge metagenome	04_19_14 _USA_ 410	4/19/14	Hill	United States of America of America	8	sponge tissue from ML24.2	TRUE	0	EMP	marine benthic biome	animal-associated habitat	organic material feature	host-associated	sponges	NA	410	564368	8	21.4336	NA	-157.7883	ML24.2		NA	Institute of marine and environmental technology	NA		TRUE	NA	sponge tissue		Poecilosclerida	10533	1163772	NA	NA
10533.411	10793.10533.411	Mycale grandis	sponge metagenome	04_19_14 _USA_ 411	4/19/14	Hill	United States of America of America	8	sponge tissue from ML24.2	TRUE	0	EMP	marine benthic biome	animal-associated habitat	organic material feature	host-associated	sponges	NA	411	564368	8	21.4336	NA	-157.7883	ML25.2		NA	Institute of marine and environmental technology	NA		TRUE	NA	sponge tissue		Poecilosclerida	10533	1163772	NA	NA
10533.412	10793.10533.412	Mycale grandis	sponge metagenome	04_19_14 _USA_ 412	4/19/14	Hill	United States of America of America	8	sponge tissue from ML25.2	TRUE	0	EMP	marine benthic biome	animal-associated habitat	organic material feature	host-associated	sponges	NA	412	564368	8	21.4336	NA	-157.7883	ML25.2		NA	Institute of marine and environmental technology	NA		TRUE	NA	sponge tissue		Poecilosclerida	10533	1163772	NA	NA
10533.413	10793.10533.413	Mycale grandis	sponge metagenome	04_19_14 _USA_ 413	4/19/14	Hill	United States of America of America	8	sponge tissue from ML25.2	TRUE	0	EMP	marine benthic biome	animal-associated habitat	organic material feature	host-associated	sponges	NA	413	564368	8	21.4336	NA	-157.7883	ML26.2		NA	Institute of marine and environmental technology	NA		TRUE	NA	sponge tissue		Poecilosclerida	10533	1163772	NA	NA
10533.414	10793.10533.414	Mycale grandis	sponge metagenome	04_19_14 _USA_ 414	4/19/14	Hill	United States of America of America	8	sponge tissue from ML26.2	TRUE	0	EMP	marine benthic biome	animal-associated habitat	organic material feature	host-associated	sponges	NA	414	564368	8	21.4336	NA	-157.7883	ML26.2		NA	Institute of marine and environmental technology	NA		TRUE	NA	sponge tissue		Poecilosclerida	10533	1163772	NA	NA
10533.415	10793.10533.415	Mycale grandis	sponge metagenome	04_19_14 _USA_ 415	4/19/14	Hill	United States of America of America	8	sponge tissue from ML26.2	TRUE	0	EMP	marine benthic biome	animal-associated habitat	organic material feature	host-associated	sponges	NA	415	564368	8	21.4336	NA	-157.7883	ML27.2		NA	Institute of marine and environmental technology	NA		TRUE	NA	sponge tissue		Poecilosclerida	10533	1163772	NA	NA
10533.416	10793.10533.416	Mycale grandis	sponge metagenome	04_19_14 _USA_ 416	4/19/14	Hill	United States of America of America	8	sponge tissue from ML27.2	TRUE	0	EMP	marine benthic biome	animal-associated habitat	organic material feature	host-associated	sponges	NA	416	564368	8	21.4336	NA	-157.7883	ML27.2		NA	Institute of marine and environmental technology	NA		TRUE	NA	sponge tissue		Poecilosclerida	10533	1163772	NA	NA
10533.417	10793.10533.417	Mycale grandis	sponge metagenome	04_19_14 _USA_ 417	4/19/14	Hill	United States of America of America	8	sponge tissue from ML27.2	TRUE	0	EMP	marine benthic biome	animal-associated habitat	organic material feature	host-associated	sponges	NA	417	564368	8	21.4336	NA	-157.7883	ML28.2		NA	Institute of marine and environmental technology	NA		TRUE	NA	sponge tissue		Poecilosclerida	10533	1163772	NA	NA
10533.418	10793.10533.418	Mycale grandis	sponge metagenome	04_19_14 _USA_ 418	4/19/14	Hill	United States of America of America	8	sponge tissue from ML28.2	TRUE	0	EMP	marine benthic biome	animal-associated habitat	organic material feature	host-associated	sponges	NA	418	564368	8	21.4336	NA	-157.7883	ML28.2		NA	Institute of marine and environmental technology	NA		TRUE	NA	sponge tissue		Poecilosclerida	10533	1163772	NA	NA
10533.419	10793.10533.419	Mycale grandis	sponge metagenome	04_19_14 _USA_ 419	4/19/14	Hill	United States of America of America	8	sponge tissue from ML28.2	TRUE	0	EMP	marine benthic biome	animal-associated habitat	organic material feature	host-associated	sponges	NA	419	564368	8	21.4336	NA	-157.7883	ML29.2		NA	Institute of marine and environmental technology	NA		TRUE	NA	sponge tissue		Poecilosclerida	10533	1163772	NA	NA
10533.420	10793.10533.42	Mycale grandis	sponge metagenome	04_19_14 _USA_ 420	4/19/14	Hill	United States of America of America	8	sponge tissue from ML29.2	TRUE	0	EMP	marine benthic biome	animal-associated habitat	organic material feature	host-associated	sponges	NA	420	564368	8	21.4336	NA	-157.7883	ML29.2		NA	Institute of marine and environmental technology	NA		TRUE	NA	sponge tissue		Poecilosclerida	10533	1163772	NA	NA
10533.421	10793.10533.421	Mycale grandis	sponge metagenome	04_19_14 _USA_ 421	4/19/14	Hill	United States of America of America	8	sponge tissue from ML29.2	TRUE	0	EMP	marine benthic biome	animal-associated habitat	organic material feature	host-associated	sponges	NA	421	564368	8	21.4336	NA	-157.7883	ML30.2		NA	Institute of marine and environmental technology	NA		TRUE	NA	sponge tissue		Poecilosclerida	10533	1163772	NA	NA
10533.422	10793.10533.422	Mycale grandis	sponge metagenome	04_19_14 _USA_ 422	4/19/14	Hill	United States of America of America	8	sponge tissue from ML30.2	TRUE	0	EMP	marine benthic biome	animal-associated habitat	organic material feature	host-associated	sponges	NA	422	564368	8	21.4336	NA	-157.7883	ML30.2		NA	Institute of marine and environmental technology	NA		TRUE	NA	sponge tissue		Poecilosclerida	10533	1163772	NA	NA
10533.423	10793.10533.423	Mycale grandis	sponge metagenome	04_19_14 _USA_ 423	4/19/14	Hill	United States of America of America	8	sponge tissue from ML30.2	TRUE	0	EMP	marine benthic biome	animal-associated habitat	organic material feature	host-associated	sponges	NA	423	564368	8	21.4336	NA	-157.7883	ML31.2		NA	Institute of marine and environmental technology	NA		TRUE	NA	sponge tissue		Poecilosclerida	10533	1163772	NA	NA
10533.424	10793.10533.424	Mycale grandis	sponge metagenome	04_19_14 _USA_ 424	4/19/14	Hill	United States of America of America	8	sponge tissue from ML31.2	TRUE	0	EMP	marine benthic biome	animal-associated habitat	organic material feature	host-associated	sponges	NA	424	564368	8	21.4336	NA	-157.7883	ML31.2		NA	Institute of marine and environmental technology	NA		TRUE	NA	sponge tissue		Poecilosclerida	10533	1163772	NA	NA
10533.425	10793.10533.425	Mycale grandis	sponge metagenome	04_19_14 _USA_ 425	4/19/14	Hill	United States of America of America	8	sponge tissue from ML31.2	TRUE	0	EMP	marine benthic biome	animal-associated habitat	organic material feature	host-associated	sponges	NA	425	564368	8	21.4336	NA	-157.7883	ML32.2		NA	Institute of marine and environmental technology	NA		TRUE	NA	sponge tissue		Poecilosclerida	10533	1163772	NA	NA
10533.426	10793.10533.426	Mycale grandis	sponge metagenome	04_19_14 _USA_ 426	4/19/14	Hill	United States of America of America	8	sponge tissue from ML32.2	TRUE	0	EMP	marine benthic biome	animal-associated habitat	organic material feature	host-associated	sponges	NA	426	564368	8	21.4336	NA	-157.7883	ML32.2		NA	Institute of marine and environmental technology	NA		TRUE	NA	sponge tissue		Poecilosclerida	10533	1163772	NA	NA
10533.427	10793.10533.427	Mycale grandis	sponge metagenome	04_19_14 _USA_ 427	4/19/14	Hill	United States of America of America	8	sponge tissue from ML32.2	TRUE	0	EMP	marine benthic biome	animal-associated habitat	organic material feature	host-associated	sponges	NA	427	564368	8	21.4336	NA	-157.7883	ML33.2		NA	Institute of marine and environmental technology	NA		TRUE	NA	sponge tissue		Poecilosclerida	10533	1163772	NA	NA
10533.428	10793.10533.428	Mycale grandis	sponge metagenome	04_19_14 _USA_ 428	4/19/14	Hill	United States of America of America	8	sponge tissue from ML33.2	TRUE	0	EMP	marine benthic biome	animal-associated habitat	organic material feature	host-associated	sponges	NA	428	564368	8	21.4336	NA	-157.7883	ML33.2		NA	Institute of marine and environmental technology	NA		TRUE	NA	sponge tissue		Poecilosclerida	10533	1163772	NA	NA
10533.429	10793.10533.429	Mycale grandis	sponge metagenome	04_19_14 _USA_ 429	4/19/14	Hill	United States of America of America	8	sponge tissue from ML33.2	TRUE	0	EMP	marine benthic biome	animal-associated habitat	organic material feature	host-associated	sponges	NA	429	564368	8	21.4336	NA	-157.7883	ML34.2		NA	Institute of marine and environmental technology	NA		TRUE	NA	sponge tissue		Poecilosclerida	10533	1163772	NA	NA
10533.430	10793.10533.43	Mycale grandis	sponge metagenome	04_19_14 _USA_ 430	4/19/14	Hill	United States of America of America	8	sponge tissue from ML34.2	TRUE	0	EMP	marine benthic biome	animal-associated habitat	organic material feature	host-associated	sponges	NA	430	564368	8	21.4336	NA	-157.7883	ML34.2		NA	Institute of marine and environmental technology	NA		TRUE	NA	sponge tissue		Poecilosclerida	10533	1163772	NA	NA
10533.431	10793.10533.431	Mycale grandis	sponge metagenome	04_19_14 _USA_ 431	4/19/14	Hill	United States of America of America	8	sponge tissue from ML34.2	TRUE	0	EMP	marine benthic biome	animal-associated habitat	organic material feature	host-associated	sponges	NA	431	564368	8	21.4336	NA	-157.7883	ML35.2		NA	Institute of marine and environmental technology	NA		TRUE	NA	sponge tissue		Poecilosclerida	10533	1163772	NA	NA
10533.432	10793.10533.432	Mycale grandis	sponge metagenome	04_19_14 _USA_ 432	4/19/14	Hill	United States of America of America	8	sponge tissue from ML35.2	TRUE	0	EMP	marine benthic biome	animal-associated habitat	organic material feature	host-associated	sponges	NA	432	564368	8	21.4336	NA	-157.7883	ML35.2		NA	Institute of marine and environmental technology	NA		TRUE	NA	sponge tissue		Poecilosclerida	10533	1163772	NA	NA
10533.433	10793.10533.433	Mycale grandis	sponge metagenome	04_19_14 _USA_ 433	4/19/14	Hill	United States of America of America	8	sponge tissue from ML35.2	TRUE	0	EMP	marine benthic biome	animal-associated habitat	organic material feature	host-associated	sponges	NA	433	564368	8	21.4336	NA	-157.7883	ML36.2		NA	Institute of marine and environmental technology	NA		TRUE	NA	sponge tissue		Poecilosclerida	10533	1163772	NA	NA
10533.434	10793.10533.434	Mycale grandis	sponge metagenome	04_19_14 _USA_ 434	4/19/14	Hill	United States of America of America	8	sponge tissue from ML36.2	TRUE	0	EMP	marine benthic biome	animal-associated habitat	organic material feature	host-associated	sponges	NA	434	564368	8	21.4336	NA	-157.7883	ML36.2		NA	Institute of marine and environmental technology	NA		TRUE	NA	sponge tissue		Poecilosclerida	10533	1163772	NA	NA
10533.8.BONNAIRE	10793.10533.8.BONNAIRE	Cliona sp.	sponge metagenome	8.BONNAIRE	1/1/12	Benjamin Muller	Netherlands:Netherlands Antilles:Bonaire	13.2	Shallow water sponge part of population genetics study	TRUE	0	EMP	marine benthic biome	animal-associated habitat	organic material feature	host-associated	sponges	NA	8.BONNAIRE	76785	7	12.26	NA	-68.46	8.BONNAIRE		NA	Benjamin Muller	NA		TRUE	NA	sponge tissue	Playa Lechi, Bonaire	Clionaida	10533	1163772	NA	NA
10533.AA1	10793.10533.AA1	Aplysina aerophoba	sponge metagenome	AA1	10/19/10	Sipkema	Spain	8	sponge tissue from Aplysina aerophoba	TRUE	0	EMP	marine benthic biome	animal-associated habitat	organic material feature	host-associated	sponges	Healthy	AA1	289389	3	42.0652	NA	3.1003			NA	Laboratory of Microbiology, Wageningen University	NA		TRUE	NA	sponge tissue	Cala Montgo2, Spain	Verongiida	10533	1163772		NA
10533.AA2	10793.10533.AA2	Aplysina aerophoba	sponge metagenome	AA2	10/19/10	Sipkema	Spain	8	sponge tissue from Aplysina aerophoba	TRUE	0	EMP	marine benthic biome	animal-associated habitat	organic material feature	host-associated	sponges	Healthy	AA2	289389	3	42.0652	NA	3.1003			NA	Laboratory of Microbiology, Wageningen University	NA		TRUE	NA	sponge tissue	Cala Montgo2, Spain	Verongiida	10533	1163772		NA
10533.AA3	10793.10533.AA3	Aplysina aerophoba	sponge metagenome	AA3	1/15/12	Sipkema	Spain	12	sponge tissue from Aplysina aerophoba	TRUE	0	EMP	marine benthic biome	animal-associated habitat	organic material feature	host-associated	sponges	Healthy	AA3	289389	3	42.0652	NA	3.1003			NA	Laboratory of Microbiology, Wageningen University	NA		TRUE	NA	sponge tissue	Cala Montgo1, Spain	Verongiida	10533	1163772		NA
10533.Aa6	10793.10533.Aa6	Aplysina aerophoba	sponge metagenome	Aa6	7/9/13	Sipkema	Spain	12	sponge tissue from Aplysina aerophoba	TRUE	0	EMP	marine benthic biome	animal-associated habitat	organic material feature	host-associated	sponges	Healthy	Aa6	289389	3	42.0652	NA	3.1003			NA	Laboratory of Microbiology, Wageningen University	NA		TRUE	NA	sponge tissue	Cala Montgo1, Spain	Verongiida	10533	1163772		NA
10533.Aa7	10793.10533.Aa7	Aplysina aerophoba	sponge metagenome	Aa7	7/9/13	Sipkema	Spain	12	sponge tissue from Aplysina aerophoba	TRUE	0	EMP	marine benthic biome	animal-associated habitat	organic material feature	host-associated	sponges	Healthy	Aa7	289389	3	42.0652	NA	3.1003			NA	Laboratory of Microbiology, Wageningen University	NA		TRUE	NA	sponge tissue	Cala Montgo1, Spain	Verongiida	10533	1163772		NA
10533.Aac.1.1a	10793.10533.Aac.1.1a	Acanthella acuta	sponge metagenome	Aac 1.1a	7/1/12	Montoya	Spain	10	sponge tissue from Acanthella acuta	TRUE	0	EMP	marine benthic biome	animal-associated habitat	organic material feature	host-associated	sponges	Healthy	Aac.1.1a	85783	5	42.05	Adult	3.2			NA	Institute of Marine Sciences (ICM-CSIC)	NA		TRUE	NA	sponge tissue	Cala Montgo1, Spain	Axinellida	10533	1163772		NA
10533.Aac.1.1b	10793.10533.Aac.1.1b	Acanthella acuta	sponge metagenome	Aac 1.1b	7/1/12	Montoya	Spain	10	sponge tissue from Acanthella acuta	TRUE	0	EMP	marine benthic biome	animal-associated habitat	organic material feature	host-associated	sponges	Healthy	Aac.1.1b	85783	5	42.05	Adult	3.2			NA	Institute of Marine Sciences (ICM-CSIC)	NA		TRUE	NA	sponge tissue	Cala Montgo1, Spain	Axinellida	10533	1163772		NA
10533.Aac.1.2a	10793.10533.Aac.1.2a	Acanthella acuta	sponge metagenome	Aac 1.2a	7/1/12	Montoya	Spain	10	sponge tissue from Acanthella acuta	TRUE	0	EMP	marine benthic biome	animal-associated habitat	organic material feature	host-associated	sponges	Healthy	Aac.1.2a	85783	5	42.05	Adult	3.2			NA	Institute of Marine Sciences (ICM-CSIC)	NA		TRUE	NA	sponge tissue	Cala Montgo1, Spain	Axinellida	10533	1163772		NA
10533.Aac.1.3a	10793.10533.Aac.1.3a	Acanthella acuta	sponge metagenome	Aac 1.3a	7/1/12	Montoya	Spain	10	sponge tissue from Acanthella acuta	TRUE	0	EMP	marine benthic biome	animal-associated habitat	organic material feature	host-associated	sponges	Healthy	Aac.1.3a	85783	5	42.05	Adult	3.2			NA	Institute of Marine Sciences (ICM-CSIC)	NA		TRUE	NA	sponge tissue	Cala Montgo1, Spain	Axinellida	10533	1163772		NA
10533.Aac.1.4a	10793.10533.Aac.1.4a	Acanthella acuta	sponge metagenome	Aac 1.4a	7/1/12	Montoya	Spain	10	sponge tissue from Acanthella acuta	TRUE	0	EMP	marine benthic biome	animal-associated habitat	organic material feature	host-associated	sponges	Healthy	Aac.1.4a	85783	5	42.05	Adult	3.2			NA	Institute of Marine Sciences (ICM-CSIC)	NA		TRUE	NA	sponge tissue	Cala Montgo1, Spain	Axinellida	10533	1163772		NA
10533.Aac.1.5a	10793.10533.Aac.1.5a	Acanthella acuta	sponge metagenome	Aac 1.5a	7/1/12	Montoya	Spain	10	sponge tissue from Acanthella acuta	TRUE	0	EMP	marine benthic biome	animal-associated habitat	organic material feature	host-associated	sponges	Healthy	Aac.1.5a	85783	5	42.05	Adult	3.2			NA	Institute of Marine Sciences (ICM-CSIC)	NA		TRUE	NA	sponge tissue	Cala Montgo1, Spain	Axinellida	10533	1163772		NA
10533.Aae.12.1a	10793.10533.Aae.12.1a	Aplysina aerophoba	sponge metagenome	Aca 2.1a	7/1/12	Montoya	Spain	10	sponge tissue from Aplysina aerophoba	TRUE	0	EMP	marine benthic biome	animal-associated habitat	organic material feature	host-associated	sponges	Healthy	Aae.12.1a	289389	5	42.05	Adult	3.2			NA	Institute of Marine Sciences (ICM-CSIC)	NA		TRUE	NA	sponge tissue	Cala Montgo1, Spain	Verongiida	10533	1163772		NA
10533.Aae.12.1b	10793.10533.Aae.12.1b	Aplysina aerophoba	sponge metagenome	Aca 2.1b	7/1/12	Montoya	Spain	10	sponge tissue from Aplysina aerophoba	TRUE	0	EMP	marine benthic biome	animal-associated habitat	organic material feature	host-associated	sponges	Healthy	Aae.12.1b	289389	5	42.05	Adult	3.2			NA	Institute of Marine Sciences (ICM-CSIC)	NA		TRUE	NA	sponge tissue	Cala Montgo1, Spain	Verongiida	10533	1163772		NA
10533.Aae.12.2a	10793.10533.Aae.12.2a	Aplysina aerophoba	sponge metagenome	Aca 2.2a	7/1/12	Montoya	Spain	10	sponge tissue from Aplysina aerophoba	TRUE	0	EMP	marine benthic biome	animal-associated habitat	organic material feature	host-associated	sponges	Healthy	Aae.12.2a	289389	5	42.05	Adult	3.2			NA	Institute of Marine Sciences (ICM-CSIC)	NA		TRUE	NA	sponge tissue	Cala Montgo1, Spain	Verongiida	10533	1163772		NA
10533.Aae.12.3a	10793.10533.Aae.12.3a	Aplysina aerophoba	sponge metagenome	Aca 2.3a	7/1/12	Montoya	Spain	10	sponge tissue from Aplysina aerophoba	TRUE	0	EMP	marine benthic biome	animal-associated habitat	organic material feature	host-associated	sponges	Healthy	Aae.12.3a	289389	5	42.05	Adult	3.2			NA	Institute of Marine Sciences (ICM-CSIC)	NA		TRUE	NA	sponge tissue	Cala Montgo1, Spain	Verongiida	10533	1163772		NA
10533.Aae.12.4a	10793.10533.Aae.12.4a	Aplysina aerophoba	sponge metagenome	Aca 2.4a	7/1/12	Montoya	Spain	10	sponge tissue from Aplysina aerophoba	TRUE	0	EMP	marine benthic biome	animal-associated habitat	organic material feature	host-associated	sponges	Healthy	Aae.12.4a	289389	5	42.05	Adult	3.2			NA	Institute of Marine Sciences (ICM-CSIC)	NA		TRUE	NA	sponge tissue	Cala Montgo1, Spain	Verongiida	10533	1163772		NA
10533.Aae.12.5a	10793.10533.Aae.12.5a	Aplysina aerophoba	sponge metagenome	Aca 2.5a	7/1/12	Montoya	Spain	10	sponge tissue from Aplysina aerophoba	TRUE	0	EMP	marine benthic biome	animal-associated habitat	organic material feature	host-associated	sponges	Healthy	Aae.12.5a	289389	5	42.05	Adult	3.2			NA	Institute of Marine Sciences (ICM-CSIC)	NA		TRUE	NA	sponge tissue	Cala Montgo1, Spain	Verongiida	10533	1163772		NA
10533.Abu.Shoosha.01.1	10793.10533.Abu.Shoosha.01.1	Hyrtios sp.	sponge metagenome	Abu.Shoosha.01.1	9/22/12	Ravasi TR	Saudi Arabia	5-10	sponge tissue from Hyrtios sp.	TRUE	0	EMP	marine benthic biome	animal-associated habitat	organic material feature	host-associated	sponges	NA	Abu.Shoosha.01.1	279627	3	22.18	NA	39.25			NA	University of Wuerzburg	NA		TRUE	NA	sponge tissue	Red Sea Central, Coast of Saudi Arabia	Dictyoceratida	10533	1163772	NA	NA
10533.Abu.Shoosha.01.2	10793.10533.Abu.Shoosha.01.2	Hyrtios sp.	sponge metagenome	Abu.Shoosha.01.2	9/22/12	Ravasi TR	Saudi Arabia	5-10	sponge tissue from Hyrtios sp.	TRUE	0	EMP	marine benthic biome	animal-associated habitat	organic material feature	host-associated	sponges	NA	Abu.Shoosha.01.2	279627	3	22.18	NA	39.25			NA	University of Wuerzburg	NA		TRUE	NA	sponge tissue	Red Sea Central, Coast of Saudi Arabia	Dictyoceratida	10533	1163772	NA	NA
10533.Abu.Shoosha.01.3	10793.10533.Abu.Shoosha.01.3	Hyrtios sp.	sponge metagenome	Abu.Shoosha.01.3	9/22/12	Ravasi TR	Saudi Arabia	5-10	sponge tissue from Hyrtios sp.	TRUE	0	EMP	marine benthic biome	animal-associated habitat	organic material feature	host-associated	sponges	NA	Abu.Shoosha.01.3	279627	3	22.18	NA	39.25			NA	University of Wuerzburg	NA		TRUE	NA	sponge tissue	Red Sea Central, Coast of Saudi Arabia	Dictyoceratida	10533	1163772	NA	NA
10533.Abu.Shoosha.02.1	10793.10533.Abu.Shoosha.02.1	Luffariella sp.	sponge metagenome	Abu.Shoosha.02.1	9/22/12	Ravasi TR	Saudi Arabia	5-10	sponge tissue from Luffariella sp.	TRUE	0	EMP	marine benthic biome	animal-associated habitat	organic material feature	host-associated	sponges	NA	Abu.Shoosha.02.1	283593	3	22.18	NA	39.25			NA	University of Wuerzburg	NA		TRUE	NA	sponge tissue	Red Sea Central, Coast of Saudi Arabia	Dictyoceratida	10533	1163772	NA	NA
10533.Abu.Shoosha.02.2	10793.10533.Abu.Shoosha.02.2	Luffariella sp.	sponge metagenome	Abu.Shoosha.02.2	9/22/12	Ravasi TR	Saudi Arabia	5-10	sponge tissue from Luffariella sp.	TRUE	0	EMP	marine benthic biome	animal-associated habitat	organic material feature	host-associated	sponges	NA	Abu.Shoosha.02.2	283593	3	22.18	NA	39.25			NA	University of Wuerzburg	NA		TRUE	NA	sponge tissue	Red Sea Central, Coast of Saudi Arabia	Dictyoceratida	10533	1163772	NA	NA
10533.Abu.Shoosha.02.3	10793.10533.Abu.Shoosha.02.3	Luffariella sp.	sponge metagenome	Abu.Shoosha.02.3	9/22/12	Ravasi TR	Saudi Arabia	5-10	sponge tissue from Luffariella sp.	TRUE	0	EMP	marine benthic biome	animal-associated habitat	organic material feature	host-associated	sponges	NA	Abu.Shoosha.02.3	283593	3	22.18	NA	39.25			NA	University of Wuerzburg	NA		TRUE	NA	sponge tissue	Red Sea Central, Coast of Saudi Arabia	Dictyoceratida	10533	1163772	NA	NA
10533.Abu.Shoosha.03.1	10793.10533.Abu.Shoosha.03.1	Topsentia sp.	sponge metagenome	Abu.Shoosha.03.1	9/22/12	Ravasi TR	Saudi Arabia	5-10	sponge tissue from Topsentia aqabaensis	TRUE	0	EMP	marine benthic biome	animal-associated habitat	organic material feature	host-associated	sponges	NA	Abu.Shoosha.03.1	279594	3	22.18	NA	39.25			NA	University of Wuerzburg	NA		TRUE	NA	sponge tissue	Red Sea Central, Coast of Saudi Arabia	Suberitida	10533	1163772	NA	NA
10533.Abu.Shoosha.03.2	10793.10533.Abu.Shoosha.03.2	Topsentia sp.	sponge metagenome	Abu.Shoosha.03.2	9/22/12	Ravasi TR	Saudi Arabia	5-10	sponge tissue from Topsentia aqabaensis	TRUE	0	EMP	marine benthic biome	animal-associated habitat	organic material feature	host-associated	sponges	NA	Abu.Shoosha.03.2	279594	3	22.18	NA	39.25			NA	University of Wuerzburg	NA		TRUE	NA	sponge tissue	Red Sea Central, Coast of Saudi Arabia	Suberitida	10533	1163772	NA	NA
10533.Abu.Shoosha.03.3	10793.10533.Abu.Shoosha.03.3	Topsentia sp.	sponge metagenome	Abu.Shoosha.03.3	9/22/12	Ravasi TR	Saudi Arabia	5-10	sponge tissue from Topsentia aqabaensis	TRUE	0	EMP	marine benthic biome	animal-associated habitat	organic material feature	host-associated	sponges	NA	Abu.Shoosha.03.3	279594	3	22.18	NA	39.25			NA	University of Wuerzburg	NA		TRUE	NA	sponge tissue	Red Sea Central, Coast of Saudi Arabia	Suberitida	10533	1163772	NA	NA
10533.Ac1	10793.10533.Ac1	Aplysina cavernicola	sponge metagenome	Ac1	7/9/13	Sipkema	Spain	8	sponge tissue from Aplysina cavernicola	TRUE	0	EMP	marine benthic biome	animal-associated habitat	organic material feature	host-associated	sponges	Healthy	Ac1	121477	3	42.0652	NA	3.1003			NA	Laboratory of Microbiology, Wageningen University	NA		TRUE	NA	sponge tissue	Cala Montgo1, Spain	Verongiida	10533	1163772		NA
10533.Ac2	10793.10533.Ac2	Aplysina cavernicola	sponge metagenome	Ac2	7/9/13	Sipkema	Spain	8	sponge tissue from Aplysina cavernicola	TRUE	0	EMP	marine benthic biome	animal-associated habitat	organic material feature	host-associated	sponges	Healthy	Ac2	121477	3	42.0652	NA	3.1003			NA	Laboratory of Microbiology, Wageningen University	NA		TRUE	NA	sponge tissue	Cala Montgo1, Spain	Verongiida	10533	1163772		NA
10533.Aca.2.1a	10793.10533.Aca.2.1a	Aplysina cavernicola	sponge metagenome	Aca 2.1a	7/1/12	Montoya	Spain	10	sponge tissue from Aplysina cavernicola	TRUE	0	EMP	marine benthic biome	animal-associated habitat	organic material feature	host-associated	sponges	Healthy	Aca.2.1a	121477	5	42.05	Adult	3.2			NA	Institute of Marine Sciences (ICM-CSIC)	NA		TRUE	NA	sponge tissue	Cala Montgo1, Spain	Verongiida	10533	1163772		NA
10533.Aca.2.1b	10793.10533.Aca.2.1b	Aplysina cavernicola	sponge metagenome	Aca 2.1b	7/1/12	Montoya	Spain	10	sponge tissue from Aplysina cavernicola	TRUE	0	EMP	marine benthic biome	animal-associated habitat	organic material feature	host-associated	sponges	Healthy	Aca.2.1b	121477	5	42.05	Adult	3.2			NA	Institute of Marine Sciences (ICM-CSIC)	NA		TRUE	NA	sponge tissue	Cala Montgo1, Spain	Verongiida	10533	1163772		NA
10533.Aca.2.2a	10793.10533.Aca.2.2a	Aplysina cavernicola	sponge metagenome	Aca 2.2a	7/1/12	Montoya	Spain	10	sponge tissue from Aplysina cavernicola	TRUE	0	EMP	marine benthic biome	animal-associated habitat	organic material feature	host-associated	sponges	Healthy	Aca.2.2a	121477	5	42.05	Adult	3.2			NA	Institute of Marine Sciences (ICM-CSIC)	NA		TRUE	NA	sponge tissue	Cala Montgo1, Spain	Verongiida	10533	1163772		NA
10533.Aca.2.3a	10793.10533.Aca.2.3a	Aplysina cavernicola	sponge metagenome	Aca 2.3a	7/1/12	Montoya	Spain	10	sponge tissue from Aplysina cavernicola	TRUE	0	EMP	marine benthic biome	animal-associated habitat	organic material feature	host-associated	sponges	Healthy	Aca.2.3a	121477	5	42.05	Adult	3.2			NA	Institute of Marine Sciences (ICM-CSIC)	NA		TRUE	NA	sponge tissue	Cala Montgo1, Spain	Verongiida	10533	1163772		NA
10533.Aca.2.4a	10793.10533.Aca.2.4a	Aplysina cavernicola	sponge metagenome	Aca 2.4a	7/1/12	Montoya	Spain	10	sponge tissue from Aplysina cavernicola	TRUE	0	EMP	marine benthic biome	animal-associated habitat	organic material feature	host-associated	sponges	Healthy	Aca.2.4a	121477	5	42.05	Adult	3.2			NA	Institute of Marine Sciences (ICM-CSIC)	NA		TRUE	NA	sponge tissue	Cala Montgo1, Spain	Verongiida	10533	1163772		NA
10533.Aca.2.5a	10793.10533.Aca.2.5a	Aplysina cavernicola	sponge metagenome	Aca 2.5a	7/1/12	Montoya	Spain	10	sponge tissue from Aplysina cavernicola	TRUE	0	EMP	marine benthic biome	animal-associated habitat	organic material feature	host-associated	sponges	Healthy	Aca.2.5a	121477	5	42.05	Adult	3.2			NA	Institute of Marine Sciences (ICM-CSIC)	NA		TRUE	NA	sponge tissue	Cala Montgo1, Spain	Verongiida	10533	1163772		NA
10533.AD1	10793.10533.AD1	Axinella damicornis	sponge metagenome	AD1	1/15/12	Sipkema	Spain	8	sponge tissue from Axinella damicornis	TRUE	0	EMP	marine benthic biome	animal-associated habitat	organic material feature	host-associated	sponges	Healthy	AD1	72671	3	42.0652	NA	3.1003			NA	Laboratory of Microbiology, Wageningen University	NA		TRUE	NA	sponge tissue	Cala Montgo1, Spain	Axinellida	10533	1163772		NA
10533.AD2	10793.10533.AD2	Axinella damicornis	sponge metagenome	AD2	1/15/12	Sipkema	Spain	8	sponge tissue from Axinella damicornis	TRUE	0	EMP	marine benthic biome	animal-associated habitat	organic material feature	host-associated	sponges	Healthy	AD2	72671	3	42.0652	NA	3.1003			NA	Laboratory of Microbiology, Wageningen University	NA		TRUE	NA	sponge tissue	Cala Montgo1, Spain	Axinellida	10533	1163772		NA
10533.AD3	10793.10533.AD3	Axinella damicornis	sponge metagenome	AD3	1/15/12	Sipkema	Spain	8	sponge tissue from Axinella damicornis	TRUE	0	EMP	marine benthic biome	animal-associated habitat	organic material feature	host-associated	sponges	Healthy	AD3	72671	3	42.0652	NA	3.1003			NA	Laboratory of Microbiology, Wageningen University	NA		TRUE	NA	sponge tissue	Cala Montgo1, Spain	Axinellida	10533	1163772		NA
10533.Ada.6.1a	10793.10533.Ada.6.1a	Axinella damicornis	sponge metagenome	Ada 6.1a	7/1/12	Montoya	Spain	10	sponge tissue from Axinella damicornis mt1	TRUE	0	EMP	marine benthic biome	animal-associated habitat	organic material feature	host-associated	sponges	Healthy	Ada.6.1a	72671	5	42.05	Adult	3.2			NA	Institute of Marine Sciences (ICM-CSIC)	NA		TRUE	NA	sponge tissue	Cala Montgo1, Spain	Axinellida	10533	1163772		NA
10533.Ada.6.1b	10793.10533.Ada.6.1b	Axinella damicornis	sponge metagenome	Ada 6.1b	7/1/12	Montoya	Spain	10	sponge tissue from Axinella damicornis mt1	TRUE	0	EMP	marine benthic biome	animal-associated habitat	organic material feature	host-associated	sponges	Healthy	Ada.6.1b	72671	5	42.05	Adult	3.2			NA	Institute of Marine Sciences (ICM-CSIC)	NA		TRUE	NA	sponge tissue	Cala Montgo1, Spain	Axinellida	10533	1163772		NA
10533.Ada.6.2a	10793.10533.Ada.6.2a	Axinella damicornis	sponge metagenome	Ada 6.2a	7/1/12	Montoya	Spain	10	sponge tissue from Axinella damicornis mt1	TRUE	0	EMP	marine benthic biome	animal-associated habitat	organic material feature	host-associated	sponges	Healthy	Ada.6.2a	72671	5	42.05	Adult	3.2			NA	Institute of Marine Sciences (ICM-CSIC)	NA		TRUE	NA	sponge tissue	Cala Montgo1, Spain	Axinellida	10533	1163772		NA
10533.Ada.6.3a	10793.10533.Ada.6.3a	Axinella damicornis	sponge metagenome	Ada 6.3a	7/1/12	Montoya	Spain	10	sponge tissue from Axinella damicornis mt1	TRUE	0	EMP	marine benthic biome	animal-associated habitat	organic material feature	host-associated	sponges	Healthy	Ada.6.3a	72671	5	42.05	Adult	3.2			NA	Institute of Marine Sciences (ICM-CSIC)	NA		TRUE	NA	sponge tissue	Cala Montgo1, Spain	Axinellida	10533	1163772		NA
10533.Ada.6.4a	10793.10533.Ada.6.4a	Axinella damicornis	sponge metagenome	Ada 6.4a	7/1/12	Montoya	Spain	10	sponge tissue from Axinella damicornis mt1	TRUE	0	EMP	marine benthic biome	animal-associated habitat	organic material feature	host-associated	sponges	Healthy	Ada.6.4a	72671	5	42.05	Adult	3.2			NA	Institute of Marine Sciences (ICM-CSIC)	NA		TRUE	NA	sponge tissue	Cala Montgo1, Spain	Axinellida	10533	1163772		NA
10533.Ada.6.5a	10793.10533.Ada.6.5a	Axinella damicornis	sponge metagenome	Ada 6.5a	7/1/12	Montoya	Spain	10	sponge tissue from Axinella damicornis mt1	TRUE	0	EMP	marine benthic biome	animal-associated habitat	organic material feature	host-associated	sponges	Healthy	Ada.6.5a	72671	5	42.05	Adult	3.2			NA	Institute of Marine Sciences (ICM-CSIC)	NA		TRUE	NA	sponge tissue	Cala Montgo1, Spain	Axinellida	10533	1163772		NA
10533.Ada.mt2.33.1a	10793.10533.Ada.mt2.33.1a	Axinella damicornis	sponge metagenome	Ada mt3 32.1a	7/1/12	Montoya	Spain	10	sponge tissue from Axinella damicornis mt2	TRUE	0	EMP	marine benthic biome	animal-associated habitat	organic material feature	host-associated	sponges	Healthy	Ada.mt2.33.1a	72671	5	42.05	Adult	3.2			NA	Institute of Marine Sciences (ICM-CSIC)	NA		TRUE	NA	sponge tissue	Cala Montgo1, Spain	Axinellida	10533	1163772		NA
10533.Ada.mt2.33.1b	10793.10533.Ada.mt2.33.1b	Axinella damicornis	sponge metagenome	Ada mt3 32.1b	7/1/12	Montoya	Spain	10	sponge tissue from Axinella damicornis mt2	TRUE	0	EMP	marine benthic biome	animal-associated habitat	organic material feature	host-associated	sponges	Healthy	Ada.mt2.33.1b	72671	5	42.05	Adult	3.2			NA	Institute of Marine Sciences (ICM-CSIC)	NA		TRUE	NA	sponge tissue	Cala Montgo1, Spain	Axinellida	10533	1163772		NA
10533.Ada.mt2.33.2a	10793.10533.Ada.mt2.33.2a	Axinella damicornis	sponge metagenome	Ada mt3 32.2a	7/1/12	Montoya	Spain	10	sponge tissue from Axinella damicornis mt2	TRUE	0	EMP	marine benthic biome	animal-associated habitat	organic material feature	host-associated	sponges	Healthy	Ada.mt2.33.2a	72671	5	42.05	Adult	3.2			NA	Institute of Marine Sciences (ICM-CSIC)	NA		TRUE	NA	sponge tissue	Cala Montgo1, Spain	Axinellida	10533	1163772		NA
10533.Ada.mt2.33.3a	10793.10533.Ada.mt2.33.3a	Axinella damicornis	sponge metagenome	Ada mt3 32.3a	7/1/12	Montoya	Spain	10	sponge tissue from Axinella damicornis mt2	TRUE	0	EMP	marine benthic biome	animal-associated habitat	organic material feature	host-associated	sponges	Healthy	Ada.mt2.33.3a	72671	5	42.05	Adult	3.2			NA	Institute of Marine Sciences (ICM-CSIC)	NA		TRUE	NA	sponge tissue	Cala Montgo1, Spain	Axinellida	10533	1163772		NA
10533.Ada.mt2.33.4a	10793.10533.Ada.mt2.33.4a	Axinella damicornis	sponge metagenome	Ada mt3 32.4a	7/1/12	Montoya	Spain	10	sponge tissue from Axinella damicornis mt2	TRUE	0	EMP	marine benthic biome	animal-associated habitat	organic material feature	host-associated	sponges	Healthy	Ada.mt2.33.4a	72671	5	42.05	Adult	3.2			NA	Institute of Marine Sciences (ICM-CSIC)	NA		TRUE	NA	sponge tissue	Cala Montgo1, Spain	Axinellida	10533	1163772		NA
10533.Ada.mt2.33.5a	10793.10533.Ada.mt2.33.5a	Axinella damicornis	sponge metagenome	Ada mt3 32.5a	7/1/12	Montoya	Spain	10	sponge tissue from Axinella damicornis mt2	TRUE	0	EMP	marine benthic biome	animal-associated habitat	organic material feature	host-associated	sponges	Healthy	Ada.mt2.33.5a	72671	5	42.05	Adult	3.2			NA	Institute of Marine Sciences (ICM-CSIC)	NA		TRUE	NA	sponge tissue	Cala Montgo1, Spain	Axinellida	10533	1163772		NA
10533.Ada.mt3.32.1a	10793.10533.Ada.mt3.32.1a	Axinella damicornis	sponge metagenome	Ada mt2 33.1a	7/1/12	Montoya	Spain	10	sponge tissue from Axinella damicornis mt3	TRUE	0	EMP	marine benthic biome	animal-associated habitat	organic material feature	host-associated	sponges	Healthy	Ada.mt3.32.1a	72671	5	42.05	Adult	3.2			NA	Institute of Marine Sciences (ICM-CSIC)	NA		TRUE	NA	sponge tissue	Cala Montgo1, Spain	Axinellida	10533	1163772		NA
10533.Ada.mt3.32.1b	10793.10533.Ada.mt3.32.1b	Axinella damicornis	sponge metagenome	Ada mt2 33.1b	7/1/12	Montoya	Spain	10	sponge tissue from Axinella damicornis mt3	TRUE	0	EMP	marine benthic biome	animal-associated habitat	organic material feature	host-associated	sponges	Healthy	Ada.mt3.32.1b	72671	5	42.05	Adult	3.2			NA	Institute of Marine Sciences (ICM-CSIC)	NA		TRUE	NA	sponge tissue	Cala Montgo1, Spain	Axinellida	10533	1163772		NA
10533.Ada.mt3.32.2a	10793.10533.Ada.mt3.32.2a	Axinella damicornis	sponge metagenome	Ada mt2 33.2a	7/1/12	Montoya	Spain	10	sponge tissue from Axinella damicornis mt3	TRUE	0	EMP	marine benthic biome	animal-associated habitat	organic material feature	host-associated	sponges	Healthy	Ada.mt3.32.2a	72671	5	42.05	Adult	3.2			NA	Institute of Marine Sciences (ICM-CSIC)	NA		TRUE	NA	sponge tissue	Cala Montgo1, Spain	Axinellida	10533	1163772		NA
10533.Ada.mt3.32.3a	10793.10533.Ada.mt3.32.3a	Axinella damicornis	sponge metagenome	Ada mt2 33.3a	7/1/12	Montoya	Spain	10	sponge tissue from Axinella damicornis mt3	TRUE	0	EMP	marine benthic biome	animal-associated habitat	organic material feature	host-associated	sponges	Healthy	Ada.mt3.32.3a	72671	5	42.05	Adult	3.2			NA	Institute of Marine Sciences (ICM-CSIC)	NA		TRUE	NA	sponge tissue	Cala Montgo1, Spain	Axinellida	10533	1163772		NA
10533.Ada.mt3.32.4a	10793.10533.Ada.mt3.32.4a	Axinella damicornis	sponge metagenome	Ada mt2 33.4a	7/1/12	Montoya	Spain	10	sponge tissue from Axinella damicornis mt3	TRUE	0	EMP	marine benthic biome	animal-associated habitat	organic material feature	host-associated	sponges	Healthy	Ada.mt3.32.4a	72671	5	42.05	Adult	3.2			NA	Institute of Marine Sciences (ICM-CSIC)	NA		TRUE	NA	sponge tissue	Cala Montgo1, Spain	Axinellida	10533	1163772		NA
10533.Ada.mt3.32.5a	10793.10533.Ada.mt3.32.5a	Axinella damicornis	sponge metagenome	Ada mt2 33.5a	7/1/12	Montoya	Spain	10	sponge tissue from Axinella damicornis mt3	TRUE	0	EMP	marine benthic biome	animal-associated habitat	organic material feature	host-associated	sponges	Healthy	Ada.mt3.32.5a	72671	5	42.05	Adult	3.2			NA	Institute of Marine Sciences (ICM-CSIC)	NA		TRUE	NA	sponge tissue	Cala Montgo1, Spain	Axinellida	10533	1163772		NA
10533.ALG12.SW1	10793.10533.ALG12.SW1	marine metagenome	marine metagenome	ALG12/SW1	10/13/12	RodrigoCosta	Portugal	21	seawater	TRUE	0	EMP	ocean biome	ocean water	ocean water	water	sea water	NA	ALG12.SW1	408172	4	37.069333	NA	-8.331139			NA		NA		TRUE	36.17	seawater	Gale alta	NA	10533	408172		20.4
10533.ALG12.SW2	10793.10533.ALG12.SW2	marine metagenome	marine metagenome	ALG12/SW2	10/13/12	RodrigoCosta	Portugal	21	seawater	TRUE	0	EMP	ocean biome	ocean water	ocean water	water	sea water	NA	ALG12.SW2	408172	4	37.069333	NA	-8.331139			NA		NA		TRUE	36.17	seawater	Gale alta	NA	10533	408172		20.4
10533.ALG12.SW3	10793.10533.ALG12.SW3	marine metagenome	marine metagenome	ALG12/SW3	10/13/12	RodrigoCosta	Portugal	21	seawater	TRUE	0	EMP	ocean biome	ocean water	ocean water	water	sea water	NA	ALG12.SW3	408172	4	37.069333	NA	-8.331139			NA		NA		TRUE	36.17	seawater	Gale alta	NA	10533	408172		20.4
10533.ALG12.SW4	10793.10533.ALG12.SW4	marine metagenome	marine metagenome	ALG12/SW4	10/18/12	RodrigoCosta	Portugal	10	seawater	TRUE	0	EMP	ocean biome	ocean water	ocean water	water	sea water	NA	ALG12.SW4	408172	4	37.087972	NA	-8.342583			NA		NA		TRUE	36.51	seawater	Armacao baixa	NA	10533	408172		16.7
10533.ALG12.SW5	10793.10533.ALG12.SW5	marine metagenome	marine metagenome	ALG12/SW5	10/18/12	RodrigoCosta	Portugal	10	seawater	TRUE	0	EMP	ocean biome	ocean water	ocean water	water	sea water	NA	ALG12.SW5	408172	4	37.087972	NA	-8.342583			NA		NA		TRUE	36.51	seawater	Armacao baixa	NA	10533	408172		16.7
10533.ALG12.SW6	10793.10533.ALG12.SW6	marine metagenome	marine metagenome	ALG12/SW6	10/18/12	RodrigoCosta	Portugal	10	seawater	TRUE	0	EMP	ocean biome	ocean water	ocean water	water	sea water	NA	ALG12.SW6	408172	4	37.087972	NA	-8.342583			NA		NA		TRUE	36.51	seawater	Armacao baixa	NA	10533	408172		16.7
10533.ALG12.SW7	10793.10533.ALG12.SW7	marine metagenome	marine metagenome	ALG12/SW7	10/18/12	RodrigoCosta	Portugal	10	seawater	TRUE	0	EMP	ocean biome	ocean water	ocean water	water	sea water	NA	ALG12.SW7	408172	4	37.087972	NA	-8.342583			NA		NA		TRUE	36.51	seawater	Armacao baixa	NA	10533	408172		16.7
10533.ALG13.116	10793.10533.ALG13.116	Ircinia variabilis	sponge metagenome	ALG13/116	2/19/13	RodrigoCosta	Portugal	10.8	sponge tissue from Ircinia variabilis	TRUE	0	EMP	marine benthic biome	animal-associated habitat	organic material feature	host-associated	sponges	Healthy	ALG13.116	468559	4	37.008611	NA	-8.925028			NA	University of Lisbon, Portugal	NA		TRUE	36.02	sponge tissue	Falesia, Sagres	Dictyoceratida	10533	1163772		14
10533.ALG13.117	10793.10533.ALG13.117	Sarcotragus spinosulus	sponge metagenome	ALG13/117	2/19/13	RodrigoCosta	Portugal	20.4	sponge tissue from Sarcotragus spinosulus	TRUE	0	EMP	marine benthic biome	animal-associated habitat	organic material feature	host-associated	sponges	Healthy	ALG13.117	1088795	4	37.008611	NA	-8.925028			NA	University of Lisbon, Portugal	NA		TRUE	36.02	sponge tissue	Falesia, Sagres	Dictyoceratida	10533	1163772		14
10533.ALG13.118	10793.10533.ALG13.118	Sarcotragus spinosulus	sponge metagenome	ALG13/118	2/19/13	RodrigoCosta	Portugal	11.3	sponge tissue from Sarcotragus spinosulus	TRUE	0	EMP	marine benthic biome	animal-associated habitat	organic material feature	host-associated	sponges	Healthy	ALG13.118	1088795	4	37.008611	NA	-8.925028			NA	University of Lisbon, Portugal	NA		TRUE	36.02	sponge tissue	Falesia, Sagres	Dictyoceratida	10533	1163772		14
10533.ALG13.119	10793.10533.ALG13.119	Sarcotragus spinosulus	sponge metagenome	ALG13/119	2/19/13	RodrigoCosta	Portugal	10.8	sponge tissue from Sarcotragus spinosulus	TRUE	0	EMP	marine benthic biome	animal-associated habitat	organic material feature	host-associated	sponges	Healthy	ALG13.119	1088795	4	37.008611	NA	-8.925028			NA	University of Lisbon, Portugal	NA		TRUE	36.02	sponge tissue	Falesia, Sagres	Dictyoceratida	10533	1163772		14
10533.ALG13.120	10793.10533.ALG13.120	Sarcotragus spinosulus	sponge metagenome	ALG13/120	2/19/13	RodrigoCosta	Portugal	11.4	sponge tissue from Sarcotragus spinosulus	TRUE	0	EMP	marine benthic biome	animal-associated habitat	organic material feature	host-associated	sponges	Healthy	ALG13.120	1088795	4	37.008611	NA	-8.925028			NA	University of Lisbon, Portugal	NA		TRUE	36.02	sponge tissue	Falesia, Sagres	Dictyoceratida	10533	1163772		14
10533.ALG13.121	10793.10533.ALG13.121	Sarcotragus spinosulus	sponge metagenome	ALG13/121	2/19/13	RodrigoCosta	Portugal	8	sponge tissue from Sarcotragus spinosulus	TRUE	0	EMP	marine benthic biome	animal-associated habitat	organic material feature	host-associated	sponges	Healthy	ALG13.121	1088795	4	37.008611	NA	-8.925028			NA	University of Lisbon, Portugal	NA		TRUE	36.02	sponge tissue	Falesia, Sagres	Dictyoceratida	10533	1163772		14
10533.ALG13.122	10793.10533.ALG13.122	Ircinia variabilis	sponge metagenome	ALG13/122	2/19/13	RodrigoCosta	Portugal	6.3	sponge tissue from Ircinia variabilis	TRUE	0	EMP	marine benthic biome	animal-associated habitat	organic material feature	host-associated	sponges	Healthy	ALG13.122	468559	4	37.008611	NA	-8.925028			NA	University of Lisbon, Portugal	NA		TRUE	36.02	sponge tissue	Falesia, Sagres	Dictyoceratida	10533	1163772		14
10533.ALG13.123	10793.10533.ALG13.123	Sarcotragus spinosulus	sponge metagenome	ALG13/123	2/19/13	RodrigoCosta	Portugal	7.8	sponge tissue from Sarcotragus spinosulus	TRUE	0	EMP	marine benthic biome	animal-associated habitat	organic material feature	host-associated	sponges	Healthy	ALG13.123	1088795	4	37.008611	NA	-8.925028			NA	University of Lisbon, Portugal	NA		TRUE	36.02	sponge tissue	Falesia, Sagres	Dictyoceratida	10533	1163772		14
10533.ALG13.124	10793.10533.ALG13.124	Dysidea fragilis	sponge metagenome	ALG13/124	4/26/13	RodrigoCosta	Portugal	18	sponge tissue from Dysidea fragilis	TRUE	0	EMP	marine benthic biome	animal-associated habitat	organic material feature	host-associated	sponges	Healthy	ALG13.124	1336851	4	37.058306	NA	-8.304056			NA	University of Lisbon, Portugal	NA		TRUE	36.3	sponge tissue	Estragado	Dictyoceratida	10533	1163772		17.1
10533.ALG13.125	10793.10533.ALG13.125	Dysidea fragilis	sponge metagenome	ALG13/125	4/26/13	RodrigoCosta	Portugal	18	sponge tissue from Dysidea fragilis	TRUE	0	EMP	marine benthic biome	animal-associated habitat	organic material feature	host-associated	sponges	Healthy	ALG13.125	1336851	4	37.058306	NA	-8.304056			NA	University of Lisbon, Portugal	NA		TRUE	36.3	sponge tissue	Estragado	Dictyoceratida	10533	1163772		17.1
10533.ALG13.126	10793.10533.ALG13.126	Dysidea fragilis	sponge metagenome	ALG13/126	4/26/13	RodrigoCosta	Portugal	18	sponge tissue from Dysidea fragilis	TRUE	0	EMP	marine benthic biome	animal-associated habitat	organic material feature	host-associated	sponges	Healthy	ALG13.126	1336851	4	37.058306	NA	-8.304056			NA	University of Lisbon, Portugal	NA		TRUE	36.3	sponge tissue	Estragado	Dictyoceratida	10533	1163772		17.1
10533.ALG13.127	10793.10533.ALG13.127	Dysidea fragilis	sponge metagenome	ALG13/127	4/26/13	RodrigoCosta	Portugal	18	sponge tissue from Dysidea fragilis	TRUE	0	EMP	marine benthic biome	animal-associated habitat	organic material feature	host-associated	sponges	Healthy	ALG13.127	1336851	4	37.058306	NA	-8.304056			NA	University of Lisbon, Portugal	NA		TRUE	36.3	sponge tissue	Estragado	Dictyoceratida	10533	1163772		17.1
10533.ALG13.128	10793.10533.ALG13.128	Dysidea avara	sponge metagenome	ALG13/128	4/26/13	RodrigoCosta	Portugal	18	sponge tissue from Dysidea avara	TRUE	0	EMP	marine benthic biome	animal-associated habitat	organic material feature	host-associated	sponges	Healthy	ALG13.128	196820	4	37.058306	NA	-8.304056			NA	University of Lisbon, Portugal	NA		TRUE	36.3	sponge tissue	Estragado	Dictyoceratida	10533	1163772		17.1
10533.ALG13.129	10793.10533.ALG13.129	Dysidea avara	sponge metagenome	ALG13/129	4/26/13	RodrigoCosta	Portugal	18	sponge tissue from Dysidea avara	TRUE	0	EMP	marine benthic biome	animal-associated habitat	organic material feature	host-associated	sponges	Healthy	ALG13.129	196820	4	37.058306	NA	-8.304056			NA	University of Lisbon, Portugal	NA		TRUE	36.3	sponge tissue	Estragado	Dictyoceratida	10533	1163772		17.1
10533.ALG13.130	10793.10533.ALG13.130	Dysidea avara	sponge metagenome	ALG13/130	4/26/13	RodrigoCosta	Portugal	18	sponge tissue from Dysidea avara	TRUE	0	EMP	marine benthic biome	animal-associated habitat	organic material feature	host-associated	sponges	Healthy	ALG13.130	196820	4	37.058306	NA	-8.304056			NA	University of Lisbon, Portugal	NA		TRUE	36.3	sponge tissue	Estragado	Dictyoceratida	10533	1163772		17.1
10533.ALG13.131	10793.10533.ALG13.131	Dysidea avara	sponge metagenome	ALG13/131	4/26/13	RodrigoCosta	Portugal	18	sponge tissue from Dysidea avara	TRUE	0	EMP	marine benthic biome	animal-associated habitat	organic material feature	host-associated	sponges	Healthy	ALG13.131	196820	4	37.058306	NA	-8.304056			NA	University of Lisbon, Portugal	NA		TRUE	36.3	sponge tissue	Estragado	Dictyoceratida	10533	1163772		17.1
10533.ALG13.132	10793.10533.ALG13.132	Dysidea avara	sponge metagenome	ALG13/132	4/26/13	RodrigoCosta	Portugal	18	sponge tissue from Dysidea avara	TRUE	0	EMP	marine benthic biome	animal-associated habitat	organic material feature	host-associated	sponges	Healthy	ALG13.132	196820	4	37.058306	NA	-8.304056			NA	University of Lisbon, Portugal	NA		TRUE	36.3	sponge tissue	Estragado	Dictyoceratida	10533	1163772		17.1
10533.ALG13.133	10793.10533.ALG13.133	Dysidea avara	sponge metagenome	ALG13/133	4/26/13	RodrigoCosta	Portugal	18	sponge tissue from Dysidea avara	TRUE	0	EMP	marine benthic biome	animal-associated habitat	organic material feature	host-associated	sponges	Healthy	ALG13.133	196820	4	37.058306	NA	-8.304056			NA	University of Lisbon, Portugal	NA		TRUE	36.3	sponge tissue	Estragado	Dictyoceratida	10533	1163772		17.1
10533.ALG13.134	10793.10533.ALG13.134	Dysidea avara	sponge metagenome	ALG13/134	4/26/13	RodrigoCosta	Portugal	18	sponge tissue from Dysidea avara	TRUE	0	EMP	marine benthic biome	animal-associated habitat	organic material feature	host-associated	sponges	Healthy	ALG13.134	196820	4	37.058306	NA	-8.304056			NA	University of Lisbon, Portugal	NA		TRUE	36.3	sponge tissue	Estragado	Dictyoceratida	10533	1163772		17.1
10533.ALG13.135	10793.10533.ALG13.135	Dysidea avara	sponge metagenome	ALG13/135	4/26/13	RodrigoCosta	Portugal	18	sponge tissue from Dysidea avara	TRUE	0	EMP	marine benthic biome	animal-associated habitat	organic material feature	host-associated	sponges	Healthy	ALG13.135	196820	4	37.058306	NA	-8.304056			NA	University of Lisbon, Portugal	NA		TRUE	36.3	sponge tissue	Estragado	Dictyoceratida	10533	1163772		17.1
10533.ALG13.136	10793.10533.ALG13.136	Dysidea avara	sponge metagenome	ALG13/136	4/26/13	RodrigoCosta	Portugal	18	sponge tissue from Dysidea avara	TRUE	0	EMP	marine benthic biome	animal-associated habitat	organic material feature	host-associated	sponges	Healthy	ALG13.136	196820	4	37.058306	NA	-8.304056			NA	University of Lisbon, Portugal	NA		TRUE	36.3	sponge tissue	Estragado	Dictyoceratida	10533	1163772		17.1
10533.ALG13.137	10793.10533.ALG13.137	Dysidea avara	sponge metagenome	ALG13/137	4/26/13	RodrigoCosta	Portugal	18	sponge tissue from Dysidea avara	TRUE	0	EMP	marine benthic biome	animal-associated habitat	organic material feature	host-associated	sponges	Healthy	ALG13.137	196820	4	37.058306	NA	-8.304056			NA	University of Lisbon, Portugal	NA		TRUE	36.3	sponge tissue	Estragado	Dictyoceratida	10533	1163772		17.1
10533.ALG13.138	10793.10533.ALG13.138	Dysidea avara	sponge metagenome	ALG13/138	4/26/13	RodrigoCosta	Portugal	18	sponge tissue from Dysidea avara	TRUE	0	EMP	marine benthic biome	animal-associated habitat	organic material feature	host-associated	sponges	Healthy	ALG13.138	196820	4	37.058306	NA	-8.304056			NA	University of Lisbon, Portugal	NA		TRUE	36.3	sponge tissue	Estragado	Dictyoceratida	10533	1163772		17.1
10533.ALG13.139	10793.10533.ALG13.139	Cliona viridis	sponge metagenome	ALG13/139	4/26/13	RodrigoCosta	Portugal	18	sponge tissue from Cliona viridis	TRUE	0	EMP	marine benthic biome	animal-associated habitat	organic material feature	host-associated	sponges	Healthy	ALG13.139	76786	4	37.058306	NA	-8.304056			NA	University of Lisbon, Portugal	NA		TRUE	36.3	sponge tissue	Estragado	Clionaida	10533	1163772		17.1
10533.ALG13.140	10793.10533.ALG13.140	Cliona viridis	sponge metagenome	ALG13/140	4/26/13	RodrigoCosta	Portugal	18	sponge tissue from Cliona viridis	TRUE	0	EMP	marine benthic biome	animal-associated habitat	organic material feature	host-associated	sponges	Healthy	ALG13.140	76786	4	37.058306	NA	-8.304056			NA	University of Lisbon, Portugal	NA		TRUE	36.3	sponge tissue	Estragado	Clionaida	10533	1163772		17.1
10533.ALG13.141	10793.10533.ALG13.141	Cliona viridis	sponge metagenome	ALG13/141	4/26/13	RodrigoCosta	Portugal	18	sponge tissue from Cliona viridis	TRUE	0	EMP	marine benthic biome	animal-associated habitat	organic material feature	host-associated	sponges	Healthy	ALG13.141	76786	4	37.058306	NA	-8.304056			NA	University of Lisbon, Portugal	NA		TRUE	36.3	sponge tissue	Estragado	Clionaida	10533	1163772		17.1
10533.ALG13.142	10793.10533.ALG13.142	Cliona viridis	sponge metagenome	ALG13/142	4/26/13	RodrigoCosta	Portugal	18	sponge tissue from Cliona viridis	TRUE	0	EMP	marine benthic biome	animal-associated habitat	organic material feature	host-associated	sponges	Healthy	ALG13.142	76786	4	37.058306	NA	-8.304056			NA	University of Lisbon, Portugal	NA		TRUE	36.3	sponge tissue	Estragado	Clionaida	10533	1163772		17.1
10533.ALG13.143	10793.10533.ALG13.143	Cliona viridis	sponge metagenome	ALG13/143	4/26/13	RodrigoCosta	Portugal	18	sponge tissue from Cliona viridis	TRUE	0	EMP	marine benthic biome	animal-associated habitat	organic material feature	host-associated	sponges	Healthy	ALG13.143	76786	4	37.058306	NA	-8.304056			NA	University of Lisbon, Portugal	NA		TRUE	36.3	sponge tissue	Estragado	Clionaida	10533	1163772		17.1
10533.ALG13.144	10793.10533.ALG13.144	Cliona viridis	sponge metagenome	ALG13/144	4/26/13	RodrigoCosta	Portugal	18	sponge tissue from Cliona viridis	TRUE	0	EMP	marine benthic biome	animal-associated habitat	organic material feature	host-associated	sponges	Healthy	ALG13.144	76786	4	37.058306	NA	-8.304056			NA	University of Lisbon, Portugal	NA		TRUE	36.3	sponge tissue	Estragado	Clionaida	10533	1163772		17.1
10533.ALG13.145	10793.10533.ALG13.145	Cliona viridis	sponge metagenome	ALG13/145	4/26/13	RodrigoCosta	Portugal	18	sponge tissue from Cliona viridis	TRUE	0	EMP	marine benthic biome	animal-associated habitat	organic material feature	host-associated	sponges	Healthy	ALG13.145	76786	4	37.058306	NA	-8.304056			NA	University of Lisbon, Portugal	NA		TRUE	36.3	sponge tissue	Estragado	Clionaida	10533	1163772		17.1
10533.ALG13.146	10793.10533.ALG13.146	Cliona viridis	sponge metagenome	ALG13/146	4/26/13	RodrigoCosta	Portugal	18	sponge tissue from Cliona viridis	TRUE	0	EMP	marine benthic biome	animal-associated habitat	organic material feature	host-associated	sponges	Healthy	ALG13.146	76786	4	37.058306	NA	-8.304056			NA	University of Lisbon, Portugal	NA		TRUE	36.3	sponge tissue	Estragado	Clionaida	10533	1163772		17.1
10533.ALG13.147	10793.10533.ALG13.147	Cliona viridis	sponge metagenome	ALG13/147	4/26/13	RodrigoCosta	Portugal	18	sponge tissue from Cliona viridis	TRUE	0	EMP	marine benthic biome	animal-associated habitat	organic material feature	host-associated	sponges	Healthy	ALG13.147	76786	4	37.058306	NA	-8.304056			NA	University of Lisbon, Portugal	NA		TRUE	36.3	sponge tissue	Estragado	Clionaida	10533	1163772		17.1
10533.ALG13.148	10793.10533.ALG13.148	Leuconia sp.	sponge metagenome	ALG13/148	5/2/13	RodrigoCosta	Portugal	21	sponge tissue from Leuconia johnstonii	TRUE	0	EMP	marine benthic biome	animal-associated habitat	organic material feature	host-associated	sponges	Healthy	ALG13.148	283885	4	36.979944	NA	-7.989278			NA	University of Lisbon, Portugal	NA		TRUE	36.1	sponge tissue	Greta	Baerida	10533	1163772		15.2
10533.ALG13.149	10793.10533.ALG13.149	Leuconia sp.	sponge metagenome	ALG13/149	5/2/13	RodrigoCosta	Portugal	21	sponge tissue from Leuconia johnstonii	TRUE	0	EMP	marine benthic biome	animal-associated habitat	organic material feature	host-associated	sponges	Healthy	ALG13.149	283885	4	36.979944	NA	-7.989278			NA	University of Lisbon, Portugal	NA		TRUE	36.1	sponge tissue	Greta	Baerida	10533	1163772		15.2
10533.ALG13.150	10793.10533.ALG13.150	Leuconia sp.	sponge metagenome	ALG13/150	5/2/13	RodrigoCosta	Portugal	21	sponge tissue from Leuconia johnstonii	TRUE	0	EMP	marine benthic biome	animal-associated habitat	organic material feature	host-associated	sponges	Healthy	ALG13.150	283885	4	36.979944	NA	-7.989278			NA	University of Lisbon, Portugal	NA		TRUE	36.1	sponge tissue	Greta	Baerida	10533	1163772		15.2
10533.ALG13.151	10793.10533.ALG13.151	Leuconia sp.	sponge metagenome	ALG13/151	5/2/13	RodrigoCosta	Portugal	21	sponge tissue from Leuconia johnstonii	TRUE	0	EMP	marine benthic biome	animal-associated habitat	organic material feature	host-associated	sponges	Healthy	ALG13.151	283885	4	36.979944	NA	-7.989278			NA	University of Lisbon, Portugal	NA		TRUE	36.1	sponge tissue	Greta	Baerida	10533	1163772		15.2
10533.ALG13.152	10793.10533.ALG13.152	Leuconia sp.	sponge metagenome	ALG13/152	5/2/13	RodrigoCosta	Portugal	21	sponge tissue from Leuconia johnstonii	TRUE	0	EMP	marine benthic biome	animal-associated habitat	organic material feature	host-associated	sponges	Healthy	ALG13.152	283885	4	36.979944	NA	-7.989278			NA	University of Lisbon, Portugal	NA		TRUE	36.1	sponge tissue	Greta	Baerida	10533	1163772		15.2
10533.ALG13.153	10793.10533.ALG13.153	Leuconia sp.	sponge metagenome	ALG13/153	5/2/13	RodrigoCosta	Portugal	21	sponge tissue from Leuconia johnstonii	TRUE	0	EMP	marine benthic biome	animal-associated habitat	organic material feature	host-associated	sponges	Healthy	ALG13.153	283885	4	36.979944	NA	-7.989278			NA	University of Lisbon, Portugal	NA		TRUE	36.1	sponge tissue	Greta	Baerida	10533	1163772		15.2
10533.ALG13.154	10793.10533.ALG13.154	Leuconia sp.	sponge metagenome	ALG13/154	5/2/13	RodrigoCosta	Portugal	21	sponge tissue from Leuconia johnstonii	TRUE	0	EMP	marine benthic biome	animal-associated habitat	organic material feature	host-associated	sponges	Healthy	ALG13.154	283885	4	36.979944	NA	-7.989278			NA	University of Lisbon, Portugal	NA		TRUE	36.1	sponge tissue	Greta	Baerida	10533	1163772		15.2
10533.ALG13.155	10793.10533.ALG13.155	Scopalina lophyropoda	sponge metagenome	ALG13/155	5/2/13	RodrigoCosta	Portugal	21	sponge tissue from Scopalina lophyropoda	TRUE	0	EMP	marine benthic biome	animal-associated habitat	organic material feature	host-associated	sponges	Healthy	ALG13.155	177579	4	36.979944	NA	-7.989278			NA	University of Lisbon, Portugal	NA		TRUE	36.1	sponge tissue	Greta	Bubarida	10533	1163772		15.2
10533.ALG13.156	10793.10533.ALG13.156	Scopalina lophyropoda	sponge metagenome	ALG13/156	5/2/13	RodrigoCosta	Portugal	21	sponge tissue from Scopalina lophyropoda	TRUE	0	EMP	marine benthic biome	animal-associated habitat	organic material feature	host-associated	sponges	Healthy	ALG13.156	177579	4	36.979944	NA	-7.989278			NA	University of Lisbon, Portugal	NA		TRUE	36.1	sponge tissue	Greta	Bubarida	10533	1163772		15.2
10533.ALG13.157	10793.10533.ALG13.157	Scopalina lophyropoda	sponge metagenome	ALG13/157	5/2/13	RodrigoCosta	Portugal	21	sponge tissue from Scopalina lophyropoda	TRUE	0	EMP	marine benthic biome	animal-associated habitat	organic material feature	host-associated	sponges	Healthy	ALG13.157	177579	4	36.979944	NA	-7.989278			NA	University of Lisbon, Portugal	NA		TRUE	36.1	sponge tissue	Greta	Bubarida	10533	1163772		15.2
10533.ALG13.158	10793.10533.ALG13.158	Scopalina lophyropoda	sponge metagenome	ALG13/158	5/2/13	RodrigoCosta	Portugal	21	sponge tissue from Scopalina lophyropoda	TRUE	0	EMP	marine benthic biome	animal-associated habitat	organic material feature	host-associated	sponges	Healthy	ALG13.158	177579	4	36.979944	NA	-7.989278			NA	University of Lisbon, Portugal	NA		TRUE	36.1	sponge tissue	Greta	Bubarida	10533	1163772		15.2
10533.ALG13.159	10793.10533.ALG13.159	Dysidea fragilis	sponge metagenome	ALG13/159	5/2/13	RodrigoCosta	Portugal	21	sponge tissue from Dysidea fragilis	TRUE	0	EMP	marine benthic biome	animal-associated habitat	organic material feature	host-associated	sponges	Healthy	ALG13.159	1336851	4	36.979944	NA	-7.989278			NA	University of Lisbon, Portugal	NA		TRUE	36.1	sponge tissue	Greta	Dictyoceratida	10533	1163772		15.2
10533.ALG13.219	10793.10533.ALG13.219	Sarcotragus spinosulus	sponge metagenome	ALG13/219	7/12/13	RodrigoCosta	Portugal	16-19	sponge tissue from Sarcotragus spinosulus	TRUE	0	EMP	marine benthic biome	animal-associated habitat	organic material feature	host-associated	sponges	Healthy	ALG13.219	1088795	5	36.979944	NA	-7.989278			NA	University of Lisbon, Portugal	NA		TRUE	36	sponge tissue	Pedra da Greta, Algarve	Dictyoceratida	10533	1163772		19
10533.ALG13.220	10793.10533.ALG13.220	Sarcotragus spinosulus	sponge metagenome	ALG13/220	7/12/13	RodrigoCosta	Portugal	16-19	sponge tissue from Sarcotragus spinosulus	TRUE	0	EMP	marine benthic biome	animal-associated habitat	organic material feature	host-associated	sponges	Healthy	ALG13.220	1088795	5	36.979944	NA	-7.989278			NA	University of Lisbon, Portugal	NA		TRUE	36	sponge tissue	Pedra da Greta, Algarve	Dictyoceratida	10533	1163772		19
10533.ALG13.221	10793.10533.ALG13.221	Sarcotragus spinosulus	sponge metagenome	ALG13/221	7/12/13	RodrigoCosta	Portugal	16-19	sponge tissue from Sarcotragus spinosulus	TRUE	0	EMP	marine benthic biome	animal-associated habitat	organic material feature	host-associated	sponges	Healthy	ALG13.221	1088795	5	36.979944	NA	-7.989278			NA	University of Lisbon, Portugal	NA		TRUE	36	sponge tissue	Pedra da Greta, Algarve	Dictyoceratida	10533	1163772		19
10533.ALG13.222	10793.10533.ALG13.222	Sarcotragus spinosulus	sponge metagenome	ALG13/222	7/12/13	RodrigoCosta	Portugal	16-19	sponge tissue from Sarcotragus spinosulus	TRUE	0	EMP	marine benthic biome	animal-associated habitat	organic material feature	host-associated	sponges	Healthy	ALG13.222	1088795	5	36.979944	NA	-7.989278			NA	University of Lisbon, Portugal	NA		TRUE	36	sponge tissue	Pedra da Greta, Algarve	Dictyoceratida	10533	1163772		19
10533.ALG13.223	10793.10533.ALG13.223	Sarcotragus spinosulus	sponge metagenome	ALG13/223	7/12/13	RodrigoCosta	Portugal	16-19	sponge tissue from Sarcotragus spinosulus	TRUE	0	EMP	marine benthic biome	animal-associated habitat	organic material feature	host-associated	sponges	Healthy	ALG13.223	1088795	5	36.979944	NA	-7.989278			NA	University of Lisbon, Portugal	NA		TRUE	36	sponge tissue	Pedra da Greta, Algarve	Dictyoceratida	10533	1163772		19
10533.ALG13.224	10793.10533.ALG13.224	Sarcotragus spinosulus	sponge metagenome	ALG13/224	7/12/13	RodrigoCosta	Portugal	16-19	sponge tissue from Sarcotragus spinosulus	TRUE	0	EMP	marine benthic biome	animal-associated habitat	organic material feature	host-associated	sponges	Healthy	ALG13.224	1088795	5	36.979944	NA	-7.989278			NA	University of Lisbon, Portugal	NA		TRUE	36	sponge tissue	Pedra da Greta, Algarve	Dictyoceratida	10533	1163772		19
10533.ALG13.225	10793.10533.ALG13.225	Spongia agaricina	sponge metagenome	ALG13/225	7/12/13	RodrigoCosta	Portugal	16-19	sponge tissue from Spongia agaricina	TRUE	0	EMP	marine benthic biome	animal-associated habitat	organic material feature	host-associated	sponges	Healthy	ALG13.225	121490	5	36.979944	NA	-7.989278			NA	University of Lisbon, Portugal	NA		TRUE	36	sponge tissue	Pedra da Greta, Algarve	Dictyoceratida	10533	1163772		19
10533.ALG13.226	10793.10533.ALG13.226	Spongia agaricina	sponge metagenome	ALG13/226	7/12/13	RodrigoCosta	Portugal	16-19	sponge tissue from Spongia agaricina	TRUE	0	EMP	marine benthic biome	animal-associated habitat	organic material feature	host-associated	sponges	Healthy	ALG13.226	121490	5	36.979944	NA	-7.989278			NA	University of Lisbon, Portugal	NA		TRUE	36	sponge tissue	Pedra da Greta, Algarve	Dictyoceratida	10533	1163772		19
10533.ALG13.227	10793.10533.ALG13.227	Spongia agaricina	sponge metagenome	ALG13/227	7/12/13	RodrigoCosta	Portugal	16-19	sponge tissue from Spongia agaricina	TRUE	0	EMP	marine benthic biome	animal-associated habitat	organic material feature	host-associated	sponges	Healthy	ALG13.227	121490	5	36.979944	NA	-7.989278			NA	University of Lisbon, Portugal	NA		TRUE	36	sponge tissue	Pedra da Greta, Algarve	Dictyoceratida	10533	1163772		19
10533.ALG13.228	10793.10533.ALG13.228	Spongia agaricina	sponge metagenome	ALG13/228	7/12/13	RodrigoCosta	Portugal	16-19	sponge tissue from Spongia agaricina	TRUE	0	EMP	marine benthic biome	animal-associated habitat	organic material feature	host-associated	sponges	Healthy	ALG13.228	121490	5	36.979944	NA	-7.989278			NA	University of Lisbon, Portugal	NA		TRUE	36	sponge tissue	Pedra da Greta, Algarve	Dictyoceratida	10533	1163772		19
10533.ALG13.229	10793.10533.ALG13.229	Spongia agaricina	sponge metagenome	ALG13/229	7/12/13	RodrigoCosta	Portugal	16-19	sponge tissue from Spongia agaricina	TRUE	0	EMP	marine benthic biome	animal-associated habitat	organic material feature	host-associated	sponges	Healthy	ALG13.229	121490	5	36.979944	NA	-7.989278			NA	University of Lisbon, Portugal	NA		TRUE	36	sponge tissue	Pedra da Greta, Algarve	Dictyoceratida	10533	1163772		19
10533.ALG13.SW10	10793.10533.ALG13.SW10	marine metagenome	marine metagenome	ALG13/SW10	2/20/13	RodrigoCosta	Portugal	10	seawater	TRUE	0	EMP	ocean biome	ocean water	ocean water	water	sea water	NA	ALG13.SW10	408172	4	37.008611	NA	-8.925028			NA		NA		TRUE	36.02	seawater	Falesia, Sagres	NA	10533	408172		14
10533.ALG13.SW11	10793.10533.ALG13.SW11	marine metagenome	marine metagenome	ALG13/SW11	4/27/13	RodrigoCosta	Portugal	18	seawater	TRUE	0	EMP	ocean biome	ocean water	ocean water	water	sea water	NA	ALG13.SW11	408172	4	37.058306	NA	-8.304056			NA		NA		TRUE	36.3	seawater	Estragado	NA	10533	408172		17.1
10533.ALG13.SW12	10793.10533.ALG13.SW12	marine metagenome	marine metagenome	ALG13/SW12	4/27/13	RodrigoCosta	Portugal	18	seawater	TRUE	0	EMP	ocean biome	ocean water	ocean water	water	sea water	NA	ALG13.SW12	408172	4	37.058306	NA	-8.304056			NA		NA		TRUE	36.3	seawater	Estragado	NA	10533	408172		17.1
10533.ALG13.SW13	10793.10533.ALG13.SW13	marine metagenome	marine metagenome	ALG13/SW13	4/27/13	RodrigoCosta	Portugal	18	seawater	TRUE	0	EMP	ocean biome	ocean water	ocean water	water	sea water	NA	ALG13.SW13	408172	4	37.058306	NA	-8.304056			NA		NA		TRUE	36.3	seawater	Estragado	NA	10533	408172		17.1
10533.ALG13.SW14	10793.10533.ALG13.SW14	marine metagenome	marine metagenome	ALG13/SW14	4/27/13	RodrigoCosta	Portugal	18	seawater	TRUE	0	EMP	ocean biome	ocean water	ocean water	water	sea water	NA	ALG13.SW14	408172	4	37.058306	NA	-8.304056			NA		NA		TRUE	36.3	seawater	Estragado	NA	10533	408172		17.1
10533.ALG13.SW15	10793.10533.ALG13.SW15	marine metagenome	marine metagenome	ALG13/SW15	5/3/13	RodrigoCosta	Portugal	21	seawater	TRUE	0	EMP	ocean biome	ocean water	ocean water	water	sea water	NA	ALG13.SW15	408172	4	36.979944	NA	-7.989278			NA		NA		TRUE	36.1	seawater	Greta	NA	10533	408172		15.2
10533.ALG13.SW16	10793.10533.ALG13.SW16	marine metagenome	marine metagenome	ALG13/SW16	5/3/13	RodrigoCosta	Portugal	21	seawater	TRUE	0	EMP	ocean biome	ocean water	ocean water	water	sea water	NA	ALG13.SW16	408172	4	36.979944	NA	-7.989278			NA		NA		TRUE	36.1	seawater	Greta	NA	10533	408172		15.2
10533.ALG13.SW17	10793.10533.ALG13.SW17	marine metagenome	marine metagenome	ALG13/SW17	5/3/13	RodrigoCosta	Portugal	21	seawater	TRUE	0	EMP	ocean biome	ocean water	ocean water	water	sea water	NA	ALG13.SW17	408172	4	36.979944	NA	-7.989278			NA		NA		TRUE	36.1	seawater	Greta	NA	10533	408172		15.2
10533.ALG13.SW34	10793.10533.ALG13.SW34	marine metagenome	marine metagenome	ALG13/SW34	7/12/13	RodrigoCosta	Portugal	16-19	seawater	TRUE	0	EMP	ocean biome	ocean water	ocean water	water	sea water	NA	ALG13.SW34	408172	4	36.979944	NA	-7.989278			NA		NA		TRUE	36	seawater	Pedra da Greta, Algarve	NA	10533	408172		19
10533.ALG13.SW35	10793.10533.ALG13.SW35	marine metagenome	marine metagenome	ALG13/SW35	7/12/13	RodrigoCosta	Portugal	16-19	seawater	TRUE	0	EMP	ocean biome	ocean water	ocean water	water	sea water	NA	ALG13.SW35	408172	4	36.979944	NA	-7.989278			NA		NA		TRUE	36	seawater	Pedra da Greta, Algarve	NA	10533	408172		19
10533.ALG13.SW36	10793.10533.ALG13.SW36	marine metagenome	marine metagenome	ALG13/SW36	7/12/13	RodrigoCosta	Portugal	16-19	seawater	TRUE	0	EMP	ocean biome	ocean water	ocean water	water	sea water	NA	ALG13.SW36	408172	4	36.979944	NA	-7.989278			NA		NA		TRUE	36	seawater	Pedra da Greta, Algarve	NA	10533	408172		19
10533.ALG13.SW8	10793.10533.ALG13.SW8	marine metagenome	marine metagenome	ALG13/SW8	2/20/13	RodrigoCosta	Portugal	10	seawater	TRUE	0	EMP	ocean biome	ocean water	ocean water	water	sea water	NA	ALG13.SW8	408172	4	37.008611	NA	-8.925028			NA		NA		TRUE	36.02	seawater	Falesia, Sagres	NA	10533	408172		14
10533.ALG13.SW9	10793.10533.ALG13.SW9	marine metagenome	marine metagenome	ALG13/SW9	2/20/13	RodrigoCosta	Portugal	10	seawater	TRUE	0	EMP	ocean biome	ocean water	ocean water	water	sea water	NA	ALG13.SW9	408172	4	37.008611	NA	-8.925028			NA		NA		TRUE	36.02	seawater	Falesia, Sagres	NA	10533	408172		14
10533.Aor.17.1a	10793.10533.Aor.17.1a	Agelas oroides	sponge metagenome	Aor 17.1a	7/1/12	Montoya	Spain	10	sponge tissue from Agelas oroides	TRUE	0	EMP	marine benthic biome	animal-associated habitat	organic material feature	host-associated	sponges	NA	Aor.17.1a	72715	5	42.05	NA	3.2			NA	Institute of Marine Sciences (ICM-CSIC)	NA		TRUE	NA	sponge tissue		Agelasida	10533	1163772	NA	NA
10533.Aor.17.1b	10793.10533.Aor.17.1b	Agelas oroides	sponge metagenome	Aor 17.1b	7/1/12	Montoya	Spain	10	sponge tissue from Agelas oroides	TRUE	0	EMP	marine benthic biome	animal-associated habitat	organic material feature	host-associated	sponges	NA	Aor.17.1b	72715	5	42.05	NA	3.2			NA	Institute of Marine Sciences (ICM-CSIC)	NA		TRUE	NA	sponge tissue		Agelasida	10533	1163772	NA	NA
10533.Aor.17.2a	10793.10533.Aor.17.2a	Agelas oroides	sponge metagenome	Aor 17.2a	7/1/12	Montoya	Spain	10	sponge tissue from Agelas oroides	TRUE	0	EMP	marine benthic biome	animal-associated habitat	organic material feature	host-associated	sponges	NA	Aor.17.2a	72715	5	42.05	NA	3.2			NA	Institute of Marine Sciences (ICM-CSIC)	NA		TRUE	NA	sponge tissue		Agelasida	10533	1163772	NA	NA
10533.Aor.17.3a	10793.10533.Aor.17.3a	Agelas oroides	sponge metagenome	Aor 17.3a	7/1/12	Montoya	Spain	10	sponge tissue from Agelas oroides	TRUE	0	EMP	marine benthic biome	animal-associated habitat	organic material feature	host-associated	sponges	NA	Aor.17.3a	72715	5	42.05	NA	3.2			NA	Institute of Marine Sciences (ICM-CSIC)	NA		TRUE	NA	sponge tissue		Agelasida	10533	1163772	NA	NA
10533.Aor.17.4a	10793.10533.Aor.17.4a	Agelas oroides	sponge metagenome	Aor 17.4a	7/1/12	Montoya	Spain	10	sponge tissue from Agelas oroides	TRUE	0	EMP	marine benthic biome	animal-associated habitat	organic material feature	host-associated	sponges	NA	Aor.17.4a	72715	5	42.05	NA	3.2			NA	Institute of Marine Sciences (ICM-CSIC)	NA		TRUE	NA	sponge tissue		Agelasida	10533	1163772	NA	NA
10533.Aor.17.5a	10793.10533.Aor.17.5a	Agelas oroides	sponge metagenome	Aor 17.5a	7/1/12	Montoya	Spain	10	sponge tissue from Agelas oroides	TRUE	0	EMP	marine benthic biome	animal-associated habitat	organic material feature	host-associated	sponges	NA	Aor.17.5a	72715	5	42.05	NA	3.2			NA	Institute of Marine Sciences (ICM-CSIC)	NA		TRUE	NA	sponge tissue		Agelasida	10533	1163772	NA	NA
10533.ApaL.1.1a	10793.10533.ApaL.1.1a	Aplysina aerophoba	sponge metagenome	ApaL_1.1a	7/1/12	Montoya	Spain	10	sponge tissue from Larvae Aplysina aerophoba t n	TRUE	0	EMP	marine benthic biome	animal-associated habitat	organic material feature	host-associated	sponges	NA	ApaL.1.1a	289389	5	42.05	NA	3.2			NA	Institute of Marine Sciences (ICM-CSIC)	NA		TRUE	NA	sponge tissue		Verongiida	10533	1163772	NA	NA
10533.ApaL.1.2a	10793.10533.ApaL.1.2a	Aplysina aerophoba	sponge metagenome	ApaL_1.2a	7/1/12	Montoya	Spain	10	sponge tissue from Larvae Aplysina aerophoba t n	TRUE	0	EMP	marine benthic biome	animal-associated habitat	organic material feature	host-associated	sponges	NA	ApaL.1.2a	289389	5	42.05	NA	3.2			NA	Institute of Marine Sciences (ICM-CSIC)	NA		TRUE	NA	sponge tissue		Verongiida	10533	1163772	NA	NA
10533.ApaL.1.3a	10793.10533.ApaL.1.3a	Aplysina aerophoba	sponge metagenome	ApaL_1.3a	7/1/12	Montoya	Spain	10	sponge tissue from Larvae Aplysina aerophoba t n	TRUE	0	EMP	marine benthic biome	animal-associated habitat	organic material feature	host-associated	sponges	NA	ApaL.1.3a	289389	5	42.05	NA	3.2			NA	Institute of Marine Sciences (ICM-CSIC)	NA		TRUE	NA	sponge tissue		Verongiida	10533	1163772	NA	NA
10533.ApaL.1.4a	10793.10533.ApaL.1.4a	Aplysina aerophoba	sponge metagenome	ApaL_1.4a	7/1/12	Montoya	Spain	10	sponge tissue from Larvae Aplysina aerophoba t s	TRUE	0	EMP	marine benthic biome	animal-associated habitat	organic material feature	host-associated	sponges	NA	ApaL.1.4a	289389	5	42.05	NA	3.2			NA	Institute of Marine Sciences (ICM-CSIC)	NA		TRUE	NA	sponge tissue		Verongiida	10533	1163772	NA	NA
10533.ApaL.2.1a	10793.10533.ApaL.2.1a	Aplysina aerophoba	sponge metagenome	ApaL_2.1a	7/1/12	Montoya	Spain	10	sponge tissue from Larvae Aplysina aerophoba t n	TRUE	0	EMP	marine benthic biome	animal-associated habitat	organic material feature	host-associated	sponges	NA	ApaL.2.1a	289389	5	42.05	NA	3.2			NA	Institute of Marine Sciences (ICM-CSIC)	NA		TRUE	NA	sponge tissue		Verongiida	10533	1163772	NA	NA
10533.ApaL.2.1b	10793.10533.ApaL.2.1b	Aplysina aerophoba	sponge metagenome	ApaL_2.1b	7/1/12	Montoya	Spain	10	sponge tissue from Larvae Aplysina aerophoba t n	TRUE	0	EMP	marine benthic biome	animal-associated habitat	organic material feature	host-associated	sponges	NA	ApaL.2.1b	289389	5	42.05	NA	3.2			NA	Institute of Marine Sciences (ICM-CSIC)	NA		TRUE	NA	sponge tissue		Verongiida	10533	1163772	NA	NA
10533.ApaL.2.2a	10793.10533.ApaL.2.2a	Aplysina aerophoba	sponge metagenome	ApaL_2.2a	7/1/12	Montoya	Spain	10	sponge tissue from Larvae Aplysina aerophoba t s	TRUE	0	EMP	marine benthic biome	animal-associated habitat	organic material feature	host-associated	sponges	NA	ApaL.2.2a	289389	5	42.05	NA	3.2			NA	Institute of Marine Sciences (ICM-CSIC)	NA		TRUE	NA	sponge tissue		Verongiida	10533	1163772	NA	NA
10533.ApaL.2.2b	10793.10533.ApaL.2.2b	Aplysina aerophoba	sponge metagenome	ApaL_2.2b	7/1/12	Montoya	Spain	10	sponge tissue from Larvae Aplysina aerophoba t s	TRUE	0	EMP	marine benthic biome	animal-associated habitat	organic material feature	host-associated	sponges	NA	ApaL.2.2b	289389	5	42.05	NA	3.2			NA	Institute of Marine Sciences (ICM-CSIC)	NA		TRUE	NA	sponge tissue		Verongiida	10533	1163772	NA	NA
10533.ApaL.2.2c	10793.10533.ApaL.2.2c	Aplysina aerophoba	sponge metagenome	ApaL_2.2c	7/1/12	Montoya	Spain	10	sponge tissue from Larvae Aplysina aerophoba t s	TRUE	0	EMP	marine benthic biome	animal-associated habitat	organic material feature	host-associated	sponges	NA	ApaL.2.2c	289389	5	42.05	NA	3.2			NA	Institute of Marine Sciences (ICM-CSIC)	NA		TRUE	NA	sponge tissue		Verongiida	10533	1163772	NA	NA
10533.ApaL.3.1a	10793.10533.ApaL.3.1a	Aplysina aerophoba	sponge metagenome	ApaL_3.1a	7/1/12	Montoya	Spain	10	sponge tissue from Larvae Aplysina aerophoba t n	TRUE	0	EMP	marine benthic biome	animal-associated habitat	organic material feature	host-associated	sponges	NA	ApaL.3.1a	289389	5	42.05	NA	3.2			NA	Institute of Marine Sciences (ICM-CSIC)	NA		TRUE	NA	sponge tissue		Verongiida	10533	1163772	NA	NA
10533.ApaL.3.1b	10793.10533.ApaL.3.1b	Aplysina aerophoba	sponge metagenome	ApaL_3.1b	7/1/12	Montoya	Spain	10	sponge tissue from Larvae Aplysina aerophoba t n	TRUE	0	EMP	marine benthic biome	animal-associated habitat	organic material feature	host-associated	sponges	NA	ApaL.3.1b	289389	5	42.05	NA	3.2			NA	Institute of Marine Sciences (ICM-CSIC)	NA		TRUE	NA	sponge tissue		Verongiida	10533	1163772	NA	NA
10533.ApaL.3.2a	10793.10533.ApaL.3.2a	Aplysina aerophoba	sponge metagenome	ApaL_3.2a	7/1/12	Montoya	Spain	10	sponge tissue from Larvae Aplysina aerophoba t n	TRUE	0	EMP	marine benthic biome	animal-associated habitat	organic material feature	host-associated	sponges	NA	ApaL.3.2a	289389	5	42.05	NA	3.2			NA	Institute of Marine Sciences (ICM-CSIC)	NA		TRUE	NA	sponge tissue		Verongiida	10533	1163772	NA	NA
10533.ApaL.3.3a	10793.10533.ApaL.3.3a	Aplysina aerophoba	sponge metagenome	ApaL_3.3a	7/1/12	Montoya	Spain	10	sponge tissue from Larvae Aplysina aerophoba t s	TRUE	0	EMP	marine benthic biome	animal-associated habitat	organic material feature	host-associated	sponges	NA	ApaL.3.3a	289389	5	42.05	NA	3.2			NA	Institute of Marine Sciences (ICM-CSIC)	NA		TRUE	NA	sponge tissue		Verongiida	10533	1163772	NA	NA
10533.ApaL.3.3b	10793.10533.ApaL.3.3b	Aplysina aerophoba	sponge metagenome	ApaL_3.3b	7/1/12	Montoya	Spain	10	sponge tissue from Larvae Aplysina aerophoba t s	TRUE	0	EMP	marine benthic biome	animal-associated habitat	organic material feature	host-associated	sponges	NA	ApaL.3.3b	289389	5	42.05	NA	3.2			NA	Institute of Marine Sciences (ICM-CSIC)	NA		TRUE	NA	sponge tissue		Verongiida	10533	1163772	NA	NA
10533.ApaL.3.3c	10793.10533.ApaL.3.3c	Aplysina aerophoba	sponge metagenome	ApaL_3.3c	7/1/12	Montoya	Spain	10	sponge tissue from Larvae Aplysina aerophoba t s	TRUE	0	EMP	marine benthic biome	animal-associated habitat	organic material feature	host-associated	sponges	NA	ApaL.3.3c	289389	5	42.05	NA	3.2			NA	Institute of Marine Sciences (ICM-CSIC)	NA		TRUE	NA	sponge tissue		Verongiida	10533	1163772	NA	NA
10533.Apar1	10793.10533.Apar1	Aplysina archeri	sponge metagenome	Apar1	10/8/12	Sipkema	Bonaire Island	10	sponge tissue from Aplysina archeri	TRUE	0	EMP	marine benthic biome	animal-associated habitat	organic material feature	host-associated	sponges	Healthy	Apar1	289390	3	12.0937	NA	-68.1657			NA	Laboratory of Microbiology, Wageningen University	NA		TRUE	NA	sponge tissue	yellow sub, Bonaire, The Netherlands	Verongiida	10533	1163772		28
10533.Apar2	10793.10533.Apar2	Aplysina archeri	sponge metagenome	Apar2	10/8/12	Sipkema	Bonaire Island	10	sponge tissue from Aplysina archeri	TRUE	0	EMP	marine benthic biome	animal-associated habitat	organic material feature	host-associated	sponges	Healthy	Apar2	289390	3	12.0937	NA	-68.1657			NA	Laboratory of Microbiology, Wageningen University	NA		TRUE	NA	sponge tissue	yellow sub, Bonaire, The Netherlands	Verongiida	10533	1163772		28
10533.Apar3	10793.10533.Apar3	Aplysina archeri	sponge metagenome	Apar3	10/8/12	Sipkema	Bonaire Island	10	sponge tissue from Aplysina archeri	TRUE	0	EMP	marine benthic biome	animal-associated habitat	organic material feature	host-associated	sponges	Healthy	Apar3	289390	3	12.0937	NA	-68.1657			NA	Laboratory of Microbiology, Wageningen University	NA		TRUE	NA	sponge tissue	yellow sub, Bonaire, The Netherlands	Verongiida	10533	1163772		28
10533.Apca1	10793.10533.Apca1	Aplysina cauliformis	sponge metagenome	Apca1	10/8/12	Sipkema	Bonaire Island	16	sponge tissue from Aplysina cauliformis	TRUE	0	EMP	marine benthic biome	animal-associated habitat	organic material feature	host-associated	row pore rope sponge	Healthy	Apca1	289398	3	12.0937	NA	-68.1657			NA	Laboratory of Microbiology, Wageningen University	NA		TRUE	NA	sponge tissue	sweat dreams, Bonaire, The Netherlands	Verongiida	10533	1163772		29
10533.Apca2	10793.10533.Apca2	Aplysina cauliformis	sponge metagenome	Apca2	10/8/12	Sipkema	Bonaire Island	16	sponge tissue from Aplysina cauliformis	TRUE	0	EMP	marine benthic biome	animal-associated habitat	organic material feature	host-associated	row pore rope sponge	Healthy	Apca2	289398	3	12.0937	NA	-68.1657			NA	Laboratory of Microbiology, Wageningen University	NA		TRUE	NA	sponge tissue	sweat dreams, Bonaire, The Netherlands	Verongiida	10533	1163772		29
10533.Apca3	10793.10533.Apca3	Aplysina cauliformis	sponge metagenome	Apca3	10/8/12	Sipkema	Bonaire Island	16	sponge tissue from Aplysina cauliformis	TRUE	0	EMP	marine benthic biome	animal-associated habitat	organic material feature	host-associated	row pore rope sponge	Healthy	Apca3	289398	3	12.0937	NA	-68.1657			NA	Laboratory of Microbiology, Wageningen University	NA		TRUE	NA	sponge tissue	sweat dreams, Bonaire, The Netherlands	Verongiida	10533	1163772		29
10533.Apfi1	10793.10533.Apfi1	Aplysina fistularis	sponge metagenome	Apfi1	10/9/12	Sipkema	Bonaire Island	1	sponge tissue from Aplysina fistularis	TRUE	0	EMP	marine benthic biome	animal-associated habitat	organic material feature	host-associated	sponges	Healthy	Apfi1	202113	3	12.0937	NA	-68.1657			NA	Laboratory of Microbiology, Wageningen University	NA		TRUE	NA	sponge tissue	Lac Bay, Bonaire, The Netherlands	Verongiida	10533	1163772		30
10533.Apfi2	10793.10533.Apfi2	Aplysina fistularis	sponge metagenome	Apfi2	10/9/12	Sipkema	Bonaire Island	1	sponge tissue from Aplysina fistularis	TRUE	0	EMP	marine benthic biome	animal-associated habitat	organic material feature	host-associated	sponges	Healthy	Apfi2	202113	3	12.0937	NA	-68.1657			NA	Laboratory of Microbiology, Wageningen University	NA		TRUE	NA	sponge tissue	Lac Bay, Bonaire, The Netherlands	Verongiida	10533	1163772		30
10533.Apfi3	10793.10533.Apfi3	Aplysina fistularis	sponge metagenome	Apfi3	10/9/12	Sipkema	Bonaire Island	1	sponge tissue from Aplysina fistularis	TRUE	0	EMP	marine benthic biome	animal-associated habitat	organic material feature	host-associated	sponges	Healthy	Apfi3	202113	3	12.0937	NA	-68.1657			NA	Laboratory of Microbiology, Wageningen University	NA		TRUE	NA	sponge tissue	Lac Bay, Bonaire, The Netherlands	Verongiida	10533	1163772		30
10533.Apfu1	10793.10533.Apfu1	Aplysina fulva	sponge metagenome	Apfu1	10/8/12	Sipkema	Bonaire Island	10	sponge tissue from Aplysina fulva	TRUE	0	EMP	marine benthic biome	animal-associated habitat	organic material feature	host-associated	scattered pore rope sponge	Healthy	Apfu1	289401	3	12.0937	NA	-68.1657			NA	Laboratory of Microbiology, Wageningen University	NA		TRUE	NA	sponge tissue	yellow sub, Bonaire, The Netherlands	Verongiida	10533	1163772		28
10533.Apfu2	10793.10533.Apfu2	Aplysina fulva	sponge metagenome	Apfu2	10/8/12	Sipkema	Bonaire Island	10	sponge tissue from Aplysina fulva	TRUE	0	EMP	marine benthic biome	animal-associated habitat	organic material feature	host-associated	scattered pore rope sponge	Healthy	Apfu2	289401	3	12.0937	NA	-68.1657			NA	Laboratory of Microbiology, Wageningen University	NA		TRUE	NA	sponge tissue	yellow sub, Bonaire, The Netherlands	Verongiida	10533	1163772		28
10533.Apfu3	10793.10533.Apfu3	Aplysina fulva	sponge metagenome	Apfu3	10/8/12	Sipkema	Bonaire Island	10	sponge tissue from Aplysina fulva	TRUE	0	EMP	marine benthic biome	animal-associated habitat	organic material feature	host-associated	scattered pore rope sponge	Healthy	Apfu3	289401	3	12.0937	NA	-68.1657			NA	Laboratory of Microbiology, Wageningen University	NA		TRUE	NA	sponge tissue	yellow sub, Bonaire, The Netherlands	Verongiida	10533	1163772		28
10533.Apla1	10793.10533.Apla1	Aplysina lacunosa	sponge metagenome	Apla1	10/8/12	Sipkema	Bonaire Island	10	sponge tissue from Aplysina lacunosa	TRUE	0	EMP	marine benthic biome	animal-associated habitat	organic material feature	host-associated	sponges	Healthy	Apla1	289403	3	12.0937	NA	-68.1657			NA	Laboratory of Microbiology, Wageningen University	NA		TRUE	NA	sponge tissue	yellow sub, Bonaire, The Netherlands	Verongiida	10533	1163772		28
10533.Apla2	10793.10533.Apla2	Aplysina lacunosa	sponge metagenome	Apla2	10/8/12	Sipkema	Bonaire Island	10	sponge tissue from Aplysina lacunosa	TRUE	0	EMP	marine benthic biome	animal-associated habitat	organic material feature	host-associated	sponges	Healthy	Apla2	289403	3	12.0937	NA	-68.1657			NA	Laboratory of Microbiology, Wageningen University	NA		TRUE	NA	sponge tissue	yellow sub, Bonaire, The Netherlands	Verongiida	10533	1163772		28
10533.Apla3	10793.10533.Apla3	Aplysina lacunosa	sponge metagenome	Apla3	10/8/12	Sipkema	Bonaire Island	10	sponge tissue from Aplysina lacunosa	TRUE	0	EMP	marine benthic biome	animal-associated habitat	organic material feature	host-associated	sponges	Healthy	Apla3	289403	3	12.0937	NA	-68.1657			NA	Laboratory of Microbiology, Wageningen University	NA		TRUE	NA	sponge tissue	yellow sub, Bonaire, The Netherlands	Verongiida	10533	1163772		28
10533.Apo.5.1a	10793.10533.Apo.5.1a	Axinella polypoides	sponge metagenome	Apo 5.1a	7/1/12	Montoya	Spain	10	sponge tissue from Axinella polypoides	TRUE	0	EMP	marine benthic biome	animal-associated habitat	organic material feature	host-associated	sponges	Healthy	Apo.5.1a	12959	5	42.05	Adult	3.2			NA	Institute of Marine Sciences (ICM-CSIC)	NA		TRUE	NA	sponge tissue	Cala Montgo1, Spain	Axinellida	10533	1163772		NA
10533.Apo.5.1b	10793.10533.Apo.5.1b	Axinella polypoides	sponge metagenome	Apo 5.1b	7/1/12	Montoya	Spain	10	sponge tissue from Axinella polypoides	TRUE	0	EMP	marine benthic biome	animal-associated habitat	organic material feature	host-associated	sponges	Healthy	Apo.5.1b	12959	5	42.05	Adult	3.2			NA	Institute of Marine Sciences (ICM-CSIC)	NA		TRUE	NA	sponge tissue	Cala Montgo1, Spain	Axinellida	10533	1163772		NA
10533.Apo.5.2a	10793.10533.Apo.5.2a	Axinella polypoides	sponge metagenome	Apo 5.2a	7/1/12	Montoya	Spain	10	sponge tissue from Axinella polypoides	TRUE	0	EMP	marine benthic biome	animal-associated habitat	organic material feature	host-associated	sponges	Healthy	Apo.5.2a	12959	5	42.05	Adult	3.2			NA	Institute of Marine Sciences (ICM-CSIC)	NA		TRUE	NA	sponge tissue	Cala Montgo1, Spain	Axinellida	10533	1163772		NA
10533.Apo.5.3a	10793.10533.Apo.5.3a	Axinella polypoides	sponge metagenome	Apo 5.3a	7/1/12	Montoya	Spain	10	sponge tissue from Axinella polypoides	TRUE	0	EMP	marine benthic biome	animal-associated habitat	organic material feature	host-associated	sponges	Healthy	Apo.5.3a	12959	5	42.05	Adult	3.2			NA	Institute of Marine Sciences (ICM-CSIC)	NA		TRUE	NA	sponge tissue	Cala Montgo1, Spain	Axinellida	10533	1163772		NA
10533.Apo.5.4a	10793.10533.Apo.5.4a	Axinella polypoides	sponge metagenome	Apo 5.4a	7/1/12	Montoya	Spain	10	sponge tissue from Axinella polypoides	TRUE	0	EMP	marine benthic biome	animal-associated habitat	organic material feature	host-associated	sponges	Healthy	Apo.5.4a	12959	5	42.05	Adult	3.2			NA	Institute of Marine Sciences (ICM-CSIC)	NA		TRUE	NA	sponge tissue	Cala Montgo1, Spain	Axinellida	10533	1163772		NA
10533.Apo.5.5a	10793.10533.Apo.5.5a	Axinella polypoides	sponge metagenome	Apo 5.5a	7/1/12	Montoya	Spain	10	sponge tissue from Axinella polypoides	TRUE	0	EMP	marine benthic biome	animal-associated habitat	organic material feature	host-associated	sponges	Healthy	Apo.5.5a	12959	5	42.05	Adult	3.2			NA	Institute of Marine Sciences (ICM-CSIC)	NA		TRUE	NA	sponge tissue	Cala Montgo1, Spain	Axinellida	10533	1163772		NA
10533.APS.Ago.1a	10793.10533.APS.Ago.1a	Agelas oroides	sponge metagenome	APS_Ago_1a	5/1/13	Montoya	Spain	10	sponge tissue from APS Agelas oroides	TRUE	0	EMP	marine benthic biome	animal-associated habitat	organic material feature	host-associated	sponges	Healthy	APS.Ago.1a	72715	4	40.8	Adult	0.71			NA	Institute of Marine Sciences (ICM-CSIC)	NA		TRUE	NA	sponge tissue	Cala Montgo1, Spain	Agelasida	10533	1163772		NA
10533.APS.Ago.2a	10793.10533.APS.Ago.2a	Agelas oroides	sponge metagenome	APS_Ago_2a	5/1/13	Montoya	Spain	10	sponge tissue from APS Agelas oroides	TRUE	0	EMP	marine benthic biome	animal-associated habitat	organic material feature	host-associated	sponges	Healthy	APS.Ago.2a	72715	4	40.8	Adult	0.71			NA	Institute of Marine Sciences (ICM-CSIC)	NA		TRUE	NA	sponge tissue	Cala Montgo1, Spain	Agelasida	10533	1163772		NA
10533.APS.Ago.3a	10793.10533.APS.Ago.3a	Agelas oroides	sponge metagenome	APS_Ago_3a	5/1/13	Montoya	Spain	10	sponge tissue from APS Agelas oroides	TRUE	0	EMP	marine benthic biome	animal-associated habitat	organic material feature	host-associated	sponges	Healthy	APS.Ago.3a	72715	4	40.8	Adult	0.71			NA	Institute of Marine Sciences (ICM-CSIC)	NA		TRUE	NA	sponge tissue	Cala Montgo1, Spain	Agelasida	10533	1163772		NA
10533.APS.Axd.1a	10793.10533.APS.Axd.1a	Axinella damicornis	sponge metagenome	APS_Axd_1a	5/1/13	Montoya	Spain	10	sponge tissue from APS Axinella damicornis	TRUE	0	EMP	marine benthic biome	animal-associated habitat	organic material feature	host-associated	sponges	Healthy	APS.Axd.1a	72671	4	40.8	Adult	0.71			NA	Institute of Marine Sciences (ICM-CSIC)	NA		TRUE	NA	sponge tissue	Cala Montgo1, Spain	Axinellida	10533	1163772		NA
10533.APS.Axd.2a	10793.10533.APS.Axd.2a	Axinella damicornis	sponge metagenome	APS_Axd_2a	5/1/13	Montoya	Spain	10	sponge tissue from APS Axinella damicornis	TRUE	0	EMP	marine benthic biome	animal-associated habitat	organic material feature	host-associated	sponges	Healthy	APS.Axd.2a	72671	4	40.8	Adult	0.71			NA	Institute of Marine Sciences (ICM-CSIC)	NA		TRUE	NA	sponge tissue	Cala Montgo1, Spain	Axinellida	10533	1163772		NA
10533.APS.Axd.3a	10793.10533.APS.Axd.3a	Axinella damicornis	sponge metagenome	APS_Axd_3a	5/1/13	Montoya	Spain	10	sponge tissue from APS Axinella damicornis	TRUE	0	EMP	marine benthic biome	animal-associated habitat	organic material feature	host-associated	sponges	Healthy	APS.Axd.3a	72671	4	40.8	Adult	0.71			NA	Institute of Marine Sciences (ICM-CSIC)	NA		TRUE	NA	sponge tissue	Cala Montgo1, Spain	Axinellida	10533	1163772		NA
10533.APS.Chr.1a	10793.10533.APS.Chr.1a	Chondrosia reniformis	sponge metagenome	APS_Chr_1a	5/1/13	Montoya	Spain	10	sponge tissue from APS Chondrosia reniformis	TRUE	0	EMP	marine benthic biome	animal-associated habitat	organic material feature	host-associated	sponges	Healthy	APS.Chr.1a	68574	4	40.8	Adult	0.71			NA	Institute of Marine Sciences (ICM-CSIC)	NA		TRUE	NA	sponge tissue	Cala Montgo1, Spain	Chondrillida	10533	1163772		NA
10533.APS.Chr.2a	10793.10533.APS.Chr.2a	Chondrosia reniformis	sponge metagenome	APS_Chr_2a	5/1/13	Montoya	Spain	10	sponge tissue from APS Chondrosia reniformis	TRUE	0	EMP	marine benthic biome	animal-associated habitat	organic material feature	host-associated	sponges	Healthy	APS.Chr.2a	68574	4	40.8	Adult	0.71			NA	Institute of Marine Sciences (ICM-CSIC)	NA		TRUE	NA	sponge tissue	Cala Montgo1, Spain	Chondrillida	10533	1163772		NA
10533.APS.Chr.3a	10793.10533.APS.Chr.3a	Chondrosia reniformis	sponge metagenome	APS_Chr_3a	5/1/13	Montoya	Spain	10	sponge tissue from APS Chondrosia reniformis	TRUE	0	EMP	marine benthic biome	animal-associated habitat	organic material feature	host-associated	sponges	Healthy	APS.Chr.3a	68574	4	40.8	Adult	0.71			NA	Institute of Marine Sciences (ICM-CSIC)	NA		TRUE	NA	sponge tissue	Cala Montgo1, Spain	Chondrillida	10533	1163772		NA
10533.APS.Crc.1a	10793.10533.APS.Crc.1a	Crambe crambe	sponge metagenome	APS_Crc_1a	5/1/13	Montoya	Spain	10	sponge tissue from APS Crambe crambe	TRUE	0	EMP	marine benthic biome	animal-associated habitat	organic material feature	host-associated	sponges	Healthy	APS.Crc.1a	3722	4	40.8	Adult	0.71			NA	Institute of Marine Sciences (ICM-CSIC)	NA		TRUE	NA	sponge tissue	Cala Montgo1, Spain	Poecilosclerida	10533	1163772		NA
10533.APS.Crc.2a	10793.10533.APS.Crc.2a	Crambe crambe	sponge metagenome	APS_Crc_2a	5/1/13	Montoya	Spain	10	sponge tissue from APS Crambe crambe	TRUE	0	EMP	marine benthic biome	animal-associated habitat	organic material feature	host-associated	sponges	Healthy	APS.Crc.2a	3722	4	40.8	Adult	0.71			NA	Institute of Marine Sciences (ICM-CSIC)	NA		TRUE	NA	sponge tissue	Cala Montgo1, Spain	Poecilosclerida	10533	1163772		NA
10533.APS.Crc.3a	10793.10533.APS.Crc.3a	Crambe crambe	sponge metagenome	APS_Crc_3a	5/1/13	Montoya	Spain	10	sponge tissue from APS Crambe crambe	TRUE	0	EMP	marine benthic biome	animal-associated habitat	organic material feature	host-associated	sponges	Healthy	APS.Crc.3a	3722	4	40.8	Adult	0.71			NA	Institute of Marine Sciences (ICM-CSIC)	NA		TRUE	NA	sponge tissue	Cala Montgo1, Spain	Poecilosclerida	10533	1163772		NA
10533.APS.Pef.1a	10793.10533.APS.Pef.1a	Petrosia ficiformis	sponge metagenome	APS_Pef_1a	5/1/13	Montoya	Spain	10	sponge tissue from APS Petrosia ficiformis	TRUE	0	EMP	marine benthic biome	animal-associated habitat	organic material feature	host-associated	sponges	Healthy	APS.Pef.1a	68564	4	40.8	Adult	0.71			NA	Institute of Marine Sciences (ICM-CSIC)	NA		TRUE	NA	sponge tissue	Cala Montgo1, Spain	Haplosclerida	10533	1163772		NA
10533.APS.Pef.2a	10793.10533.APS.Pef.2a	Petrosia ficiformis	sponge metagenome	APS_Pef_2a	5/1/13	Montoya	Spain	10	sponge tissue from APS Petrosia ficiformis	TRUE	0	EMP	marine benthic biome	animal-associated habitat	organic material feature	host-associated	sponges	Healthy	APS.Pef.2a	68564	4	40.8	Adult	0.71			NA	Institute of Marine Sciences (ICM-CSIC)	NA		TRUE	NA	sponge tissue	Cala Montgo1, Spain	Haplosclerida	10533	1163772		NA
10533.APS.Pef.3a	10793.10533.APS.Pef.3a	Petrosia ficiformis	sponge metagenome	APS_Pef_3a	5/1/13	Montoya	Spain	10	sponge tissue from APS Petrosia ficiformis	TRUE	0	EMP	marine benthic biome	animal-associated habitat	organic material feature	host-associated	sponges	Healthy	APS.Pef.3a	68564	4	40.8	Adult	0.71			NA	Institute of Marine Sciences (ICM-CSIC)	NA		TRUE	NA	sponge tissue	Cala Montgo1, Spain	Haplosclerida	10533	1163772		NA
10533.AV1	10793.10533.AV1	Axinella verrucosa	sponge metagenome	AV1	1/16/12	Sipkema	Spain	8	sponge tissue from Axinella verrucosa	TRUE	0	EMP	marine benthic biome	animal-associated habitat	organic material feature	host-associated	sponges	Healthy	AV1	237119	3	42.0652	NA	3.1006			NA	Laboratory of Microbiology, Wageningen University	NA		TRUE	NA	sponge tissue	Cala Montgo1, Spain	Axinellida	10533	1163772		NA
10533.AV2	10793.10533.AV2	Axinella verrucosa	sponge metagenome	AV2	1/16/12	Sipkema	Spain	8	sponge tissue from Axinella verrucosa	TRUE	0	EMP	marine benthic biome	animal-associated habitat	organic material feature	host-associated	sponges	Healthy	AV2	237119	3	42.0652	NA	3.1006			NA	Laboratory of Microbiology, Wageningen University	NA		TRUE	NA	sponge tissue	Cala Montgo1, Spain	Axinellida	10533	1163772		NA
10533.AV3	10793.10533.AV3	Axinella verrucosa	sponge metagenome	AV3	1/16/12	Sipkema	Spain	8	sponge tissue from Axinella verrucosa	TRUE	0	EMP	marine benthic biome	animal-associated habitat	organic material feature	host-associated	sponges	Healthy	AV3	237119	3	42.0652	NA	3.1006			NA	Laboratory of Microbiology, Wageningen University	NA		TRUE	NA	sponge tissue	Cala Montgo1, Spain	Axinellida	10533	1163772		NA
10533.Ave.20.1a	10793.10533.Ave.20.1a	Axinella verrucosa	sponge metagenome	Ave 20.1a	7/1/12	Montoya	Spain	10	sponge tissue from Axinella verrucosa	TRUE	0	EMP	marine benthic biome	animal-associated habitat	organic material feature	host-associated	sponges	Healthy	Ave.20.1a	237119	5	42.05	Adult	3.2			NA	Institute of Marine Sciences (ICM-CSIC)	NA		TRUE	NA	sponge tissue	Cala Montgo1, Spain	Axinellida	10533	1163772		NA
10533.Ave.20.1b	10793.10533.Ave.20.1b	Axinella verrucosa	sponge metagenome	Ave 20.1b	7/1/12	Montoya	Spain	10	sponge tissue from Axinella verrucosa	TRUE	0	EMP	marine benthic biome	animal-associated habitat	organic material feature	host-associated	sponges	Healthy	Ave.20.1b	237119	5	42.05	Adult	3.2			NA	Institute of Marine Sciences (ICM-CSIC)	NA		TRUE	NA	sponge tissue	Cala Montgo1, Spain	Axinellida	10533	1163772		NA
10533.Ave.20.2a	10793.10533.Ave.20.2a	Axinella verrucosa	sponge metagenome	Ave 20.2a	7/1/12	Montoya	Spain	10	sponge tissue from Axinella verrucosa	TRUE	0	EMP	marine benthic biome	animal-associated habitat	organic material feature	host-associated	sponges	Healthy	Ave.20.2a	237119	5	42.05	Adult	3.2			NA	Institute of Marine Sciences (ICM-CSIC)	NA		TRUE	NA	sponge tissue	Cala Montgo1, Spain	Axinellida	10533	1163772		NA
10533.Ave.20.3a	10793.10533.Ave.20.3a	Axinella verrucosa	sponge metagenome	Ave 20.3a	7/1/12	Montoya	Spain	10	sponge tissue from Axinella verrucosa	TRUE	0	EMP	marine benthic biome	animal-associated habitat	organic material feature	host-associated	sponges	Healthy	Ave.20.3a	237119	5	42.05	Adult	3.2			NA	Institute of Marine Sciences (ICM-CSIC)	NA		TRUE	NA	sponge tissue	Cala Montgo1, Spain	Axinellida	10533	1163772		NA
10533.Ave.20.4a	10793.10533.Ave.20.4a	Axinella verrucosa	sponge metagenome	Ave 20.4a	7/1/12	Montoya	Spain	10	sponge tissue from Axinella verrucosa	TRUE	0	EMP	marine benthic biome	animal-associated habitat	organic material feature	host-associated	sponges	Healthy	Ave.20.4a	237119	5	42.05	Adult	3.2			NA	Institute of Marine Sciences (ICM-CSIC)	NA		TRUE	NA	sponge tissue	Cala Montgo1, Spain	Axinellida	10533	1163772		NA
10533.Ave.20.5a	10793.10533.Ave.20.5a	Axinella verrucosa	sponge metagenome	Ave 20.5a	7/1/12	Montoya	Spain	10	sponge tissue from Axinella verrucosa	TRUE	0	EMP	marine benthic biome	animal-associated habitat	organic material feature	host-associated	sponges	Healthy	Ave.20.5a	237119	5	42.05	Adult	3.2			NA	Institute of Marine Sciences (ICM-CSIC)	NA		TRUE	NA	sponge tissue	Cala Montgo1, Spain	Axinellida	10533	1163772		NA
10533.AVS.Ago.1a	10793.10533.AVS.Ago.1a	Agelas oroides	sponge metagenome	AVS_Ago_1a	8/1/13	Montoya	Spain	10	sponge tissue from AVS Agelas oroides	TRUE	0	EMP	marine benthic biome	animal-associated habitat	organic material feature	host-associated	sponges	Healthy	AVS.Ago.1a	72715	4	40.8	Adult	0.71			NA	Institute of Marine Sciences (ICM-CSIC)	NA		TRUE	NA	sponge tissue	Cala Montgo1, Spain	Agelasida	10533	1163772		NA
10533.AVS.Ago.2a	10793.10533.AVS.Ago.2a	Agelas oroides	sponge metagenome	AVS_Ago_2a	8/1/13	Montoya	Spain	10	sponge tissue from AVS Agelas oroides	TRUE	0	EMP	marine benthic biome	animal-associated habitat	organic material feature	host-associated	sponges	Healthy	AVS.Ago.2a	72715	4	40.8	Adult	0.71			NA	Institute of Marine Sciences (ICM-CSIC)	NA		TRUE	NA	sponge tissue	Cala Montgo1, Spain	Agelasida	10533	1163772		NA
10533.AVS.Ago.3a	10793.10533.AVS.Ago.3a	Agelas oroides	sponge metagenome	AVS_Ago_3a	8/1/13	Montoya	Spain	10	sponge tissue from AVS Agelas oroides	TRUE	0	EMP	marine benthic biome	animal-associated habitat	organic material feature	host-associated	sponges	Healthy	AVS.Ago.3a	72715	4	40.8	Adult	0.71			NA	Institute of Marine Sciences (ICM-CSIC)	NA		TRUE	NA	sponge tissue	Cala Montgo1, Spain	Agelasida	10533	1163772		NA
10533.AVS.Axd.1a	10793.10533.AVS.Axd.1a	Axinella damicornis	sponge metagenome	AVS_Axd_1a	8/1/13	Montoya	Spain	10	sponge tissue from AVS Axinella damicornis	TRUE	0	EMP	marine benthic biome	animal-associated habitat	organic material feature	host-associated	sponges	Healthy	AVS.Axd.1a	72671	4	40.8	Adult	0.71			NA	Institute of Marine Sciences (ICM-CSIC)	NA		TRUE	NA	sponge tissue	Cala Montgo1, Spain	Axinellida	10533	1163772		NA
10533.AVS.Axd.2a	10793.10533.AVS.Axd.2a	Axinella damicornis	sponge metagenome	AVS_Axd_2a	8/1/13	Montoya	Spain	10	sponge tissue from AVS Axinella damicornis	TRUE	0	EMP	marine benthic biome	animal-associated habitat	organic material feature	host-associated	sponges	Healthy	AVS.Axd.2a	72671	4	40.8	Adult	0.71			NA	Institute of Marine Sciences (ICM-CSIC)	NA		TRUE	NA	sponge tissue	Cala Montgo1, Spain	Axinellida	10533	1163772		NA
10533.AVS.Axd.3a	10793.10533.AVS.Axd.3a	Axinella damicornis	sponge metagenome	AVS_Axd_3a	8/1/13	Montoya	Spain	10	sponge tissue from AVS Axinella damicornis	TRUE	0	EMP	marine benthic biome	animal-associated habitat	organic material feature	host-associated	sponges	Healthy	AVS.Axd.3a	72671	4	40.8	Adult	0.71			NA	Institute of Marine Sciences (ICM-CSIC)	NA		TRUE	NA	sponge tissue	Cala Montgo1, Spain	Axinellida	10533	1163772		NA
10533.AVS.Chr.1a	10793.10533.AVS.Chr.1a	Chondrosia reniformis	sponge metagenome	AVS_Chr_1a	8/1/13	Montoya	Spain	10	sponge tissue from AVS Chondrosia reniformis	TRUE	0	EMP	marine benthic biome	animal-associated habitat	organic material feature	host-associated	sponges	Healthy	AVS.Chr.1a	68574	4	40.8	Adult	0.71			NA	Institute of Marine Sciences (ICM-CSIC)	NA		TRUE	NA	sponge tissue	Cala Montgo1, Spain	Chondrillida	10533	1163772		NA
10533.AVS.Chr.2a	10793.10533.AVS.Chr.2a	Chondrosia reniformis	sponge metagenome	AVS_Chr_2a	8/1/13	Montoya	Spain	10	sponge tissue from AVS Chondrosia reniformis	TRUE	0	EMP	marine benthic biome	animal-associated habitat	organic material feature	host-associated	sponges	Healthy	AVS.Chr.2a	68574	4	40.8	Adult	0.71			NA	Institute of Marine Sciences (ICM-CSIC)	NA		TRUE	NA	sponge tissue	Cala Montgo1, Spain	Chondrillida	10533	1163772		NA
10533.AVS.Chr.3a	10793.10533.AVS.Chr.3a	Chondrosia reniformis	sponge metagenome	AVS_Chr_3a	8/1/13	Montoya	Spain	10	sponge tissue from AVS Chondrosia reniformis	TRUE	0	EMP	marine benthic biome	animal-associated habitat	organic material feature	host-associated	sponges	Healthy	AVS.Chr.3a	68574	4	40.8	Adult	0.71			NA	Institute of Marine Sciences (ICM-CSIC)	NA		TRUE	NA	sponge tissue	Cala Montgo1, Spain	Chondrillida	10533	1163772		NA
10533.AVS.Crc.1a	10793.10533.AVS.Crc.1a	Crambe crambe	sponge metagenome	AVS_Crc_1a	8/1/13	Montoya	Spain	10	sponge tissue from AVS Crambe crambe	TRUE	0	EMP	marine benthic biome	animal-associated habitat	organic material feature	host-associated	sponges	Healthy	AVS.Crc.1a	3722	4	40.8	Adult	0.71			NA	Institute of Marine Sciences (ICM-CSIC)	NA		TRUE	NA	sponge tissue	Cala Montgo1, Spain	Poecilosclerida	10533	1163772		NA
10533.AVS.Crc.2a	10793.10533.AVS.Crc.2a	Crambe crambe	sponge metagenome	AVS_Crc_2a	8/1/13	Montoya	Spain	10	sponge tissue from AVS Crambe crambe	TRUE	0	EMP	marine benthic biome	animal-associated habitat	organic material feature	host-associated	sponges	Healthy	AVS.Crc.2a	3722	4	40.8	Adult	0.71			NA	Institute of Marine Sciences (ICM-CSIC)	NA		TRUE	NA	sponge tissue	Cala Montgo1, Spain	Poecilosclerida	10533	1163772		NA
10533.AVS.Crc.3a	10793.10533.AVS.Crc.3a	Crambe crambe	sponge metagenome	AVS_Crc_3a	8/1/13	Montoya	Spain	10	sponge tissue from AVS Crambe crambe	TRUE	0	EMP	marine benthic biome	animal-associated habitat	organic material feature	host-associated	sponges	Healthy	AVS.Crc.3a	3722	4	40.8	Adult	0.71			NA	Institute of Marine Sciences (ICM-CSIC)	NA		TRUE	NA	sponge tissue	Cala Montgo1, Spain	Poecilosclerida	10533	1163772		NA
10533.AVS.Pef.1a	10793.10533.AVS.Pef.1a	Petrosia ficiformis	sponge metagenome	AVS_Pef_1a	8/1/13	Montoya	Spain	10	sponge tissue from AVS Petrosia ficiformis	TRUE	0	EMP	marine benthic biome	animal-associated habitat	organic material feature	host-associated	sponges	Healthy	AVS.Pef.1a	68564	4	40.8	Adult	0.71			NA	Institute of Marine Sciences (ICM-CSIC)	NA		TRUE	NA	sponge tissue	Cala Montgo1, Spain	Haplosclerida	10533	1163772		NA
10533.AVS.Pef.2a	10793.10533.AVS.Pef.2a	Petrosia ficiformis	sponge metagenome	AVS_Pef_2a	8/1/13	Montoya	Spain	10	sponge tissue from AVS Petrosia ficiformis	TRUE	0	EMP	marine benthic biome	animal-associated habitat	organic material feature	host-associated	sponges	Healthy	AVS.Pef.2a	68564	4	40.8	Adult	0.71			NA	Institute of Marine Sciences (ICM-CSIC)	NA		TRUE	NA	sponge tissue	Cala Montgo1, Spain	Haplosclerida	10533	1163772		NA
10533.AVS.Pef.3a	10793.10533.AVS.Pef.3a	Petrosia ficiformis	sponge metagenome	AVS_Pef_3a	8/1/13	Montoya	Spain	10	sponge tissue from AVS Petrosia ficiformis	TRUE	0	EMP	marine benthic biome	animal-associated habitat	organic material feature	host-associated	sponges	Healthy	AVS.Pef.3a	68564	4	40.8	Adult	0.71			NA	Institute of Marine Sciences (ICM-CSIC)	NA		TRUE	NA	sponge tissue	Cala Montgo1, Spain	Haplosclerida	10533	1163772		NA
10533.Axda.UK.1a	10793.10533.Axda.UK.1a	Axinella damicornis	sponge metagenome	Axda_UK_1a	10/1/13	Montoya	United Kingdom	10	sponge tissue from Axinella damicornis UK	TRUE	0	EMP	marine benthic biome	animal-associated habitat	organic material feature	host-associated	sponges	Healthy	Axda.UK.1a	72671	4	51.732	Adult	-5.274			NA	Institute of Marine Sciences (ICM-CSIC)	NA		TRUE	NA	sponge tissue	Skomer islands	Axinellida	10533	1163772	NA	NA
10533.Axda.UK.2a	10793.10533.Axda.UK.2a	Axinella damicornis	sponge metagenome	Axda_UK_2a	10/1/13	Montoya	United Kingdom	10	sponge tissue from Axinella damicornis UK	TRUE	0	EMP	marine benthic biome	animal-associated habitat	organic material feature	host-associated	sponges	Healthy	Axda.UK.2a	72671	4	51.732	Adult	-5.274			NA	Institute of Marine Sciences (ICM-CSIC)	NA		TRUE	NA	sponge tissue	Skomer islands	Axinellida	10533	1163772	NA	NA
10533.Axda.UK.3a	10793.10533.Axda.UK.3a	Axinella damicornis	sponge metagenome	Axda_UK_3a	10/1/13	Montoya	United Kingdom	10	sponge tissue from Axinella damicornis UK	TRUE	0	EMP	marine benthic biome	animal-associated habitat	organic material feature	host-associated	sponges	Healthy	Axda.UK.3a	72671	4	51.732	Adult	-5.274			NA	Institute of Marine Sciences (ICM-CSIC)	NA		TRUE	NA	sponge tissue	Skomer islands	Axinellida	10533	1163772	NA	NA
10533.Axdi.UK.1a	10793.10533.Axdi.UK.1a	Axinella dissimilis	sponge metagenome	Axdi_UK_1a	10/1/13	Montoya	United Kingdom	10	sponge tissue from Axinella dissimillis UK	TRUE	0	EMP	marine benthic biome	animal-associated habitat	organic material feature	host-associated	sponges	Healthy	Axdi.UK.1a	798306	4	51.732	Adult	-5.274			NA	Institute of Marine Sciences (ICM-CSIC)	NA		TRUE	NA	sponge tissue	Skomer islands	Axinellida	10533	1163772	NA	NA
10533.Axdi.UK.2a	10793.10533.Axdi.UK.2a	Axinella dissimilis	sponge metagenome	Axdi_UK_2a	10/1/13	Montoya	United Kingdom	10	sponge tissue from Axinella dissimillis UK	TRUE	0	EMP	marine benthic biome	animal-associated habitat	organic material feature	host-associated	sponges	Healthy	Axdi.UK.2a	798306	4	51.732	Adult	-5.274			NA	Institute of Marine Sciences (ICM-CSIC)	NA		TRUE	NA	sponge tissue	Skomer islands	Axinellida	10533	1163772	NA	NA
10533.Axdi.UK.3a	10793.10533.Axdi.UK.3a	Axinella dissimilis	sponge metagenome	Axdi_UK_3a	10/1/13	Montoya	United Kingdom	10	sponge tissue from Axinella dissimillis UK	TRUE	0	EMP	marine benthic biome	animal-associated habitat	organic material feature	host-associated	sponges	Healthy	Axdi.UK.3a	798306	4	51.732	Adult	-5.274			NA	Institute of Marine Sciences (ICM-CSIC)	NA		TRUE	NA	sponge tissue	Skomer islands	Axinellida	10533	1163772	NA	NA
10533.Axin.UK.1a	10793.10533.Axin.UK.1a	Axinella infundibuliformis	sponge metagenome	Axin_UK_1a	10/1/13	Montoya	United Kingdom	10	sponge tissue from Axinella infundibuliformis UK	TRUE	0	EMP	marine benthic biome	animal-associated habitat	organic material feature	host-associated	sponges	Healthy	Axin.UK.1a	798307	4	51.732	Adult	-5.274			NA	Institute of Marine Sciences (ICM-CSIC)	NA		TRUE	NA	sponge tissue	Skomer islands	Axinellida	10533	1163772	NA	NA
10533.Axin.UK.2a	10793.10533.Axin.UK.2a	Axinella infundibuliformis	sponge metagenome	Axin_UK_2a	10/1/13	Montoya	United Kingdom	10	sponge tissue from Axinella infundibuliformis UK	TRUE	0	EMP	marine benthic biome	animal-associated habitat	organic material feature	host-associated	sponges	Healthy	Axin.UK.2a	798307	4	51.732	Adult	-5.274			NA	Institute of Marine Sciences (ICM-CSIC)	NA		TRUE	NA	sponge tissue	Skomer islands	Axinellida	10533	1163772	NA	NA
10533.Axin.UK.3a	10793.10533.Axin.UK.3a	Axinella infundibuliformis	sponge metagenome	Axin_UK_3a	10/1/13	Montoya	United Kingdom	10	sponge tissue from Axinella infundibuliformis UK	TRUE	0	EMP	marine benthic biome	animal-associated habitat	organic material feature	host-associated	sponges	Healthy	Axin.UK.3a	798307	4	51.732	Adult	-5.274			NA	Institute of Marine Sciences (ICM-CSIC)	NA		TRUE	NA	sponge tissue	Skomer islands	Axinellida	10533	1163772	NA	17
10533.AZO13.160	10793.10533.AZO13.160	Aplysina aerophoba	sponge metagenome	AZO13/160	6/17/13	Rodrigo Costa	Portugal	6.8-9.2	sponge tissue from Aplysina aerophoba	TRUE	0	EMP	marine benthic biome	animal-associated habitat	organic material feature	host-associated	sponges	NA	AZO13.160	289389	4	37.742961	NA	-25.637972			NA	University of Lisbon, Portugal	NA		TRUE	36	sponge tissue	Ilheu de Sao Roque, Ilha de Sao Miguel, Azores	Verongiida	10533	1163772		17
10533.AZO13.161	10793.10533.AZO13.161	Aplysina aerophoba	sponge metagenome	AZO13/161	6/17/13	Rodrigo Costa	Portugal	6.8-9.2	sponge tissue from Aplysina aerophoba	TRUE	0	EMP	marine benthic biome	animal-associated habitat	organic material feature	host-associated	sponges	NA	AZO13.161	289389	4	37.742961	NA	-25.637972			NA	University of Lisbon, Portugal	NA		TRUE	36	sponge tissue	Ilheu de Sao Roque, Ilha de Sao Miguel, Azores	Verongiida	10533	1163772		17
10533.AZO13.163	10793.10533.AZO13.163	Aplysina aerophoba	sponge metagenome	AZO13/163	6/17/13	Rodrigo Costa	Portugal	6.8-9.2	sponge tissue from Aplysina aerophoba	TRUE	0	EMP	marine benthic biome	animal-associated habitat	organic material feature	host-associated	sponges	NA	AZO13.163	289389	4	37.742961	NA	-25.637972			NA	University of Lisbon, Portugal	NA		TRUE	36	sponge tissue	Ilheu de Sao Roque, Ilha de Sao Miguel, Azores	Verongiida	10533	1163772		17
10533.AZO13.164	10793.10533.AZO13.164	Aplysina aerophoba	sponge metagenome	AZO13/164	6/17/13	Rodrigo Costa	Portugal	6.8-9.2	sponge tissue from Aplysina aerophoba	TRUE	0	EMP	marine benthic biome	animal-associated habitat	organic material feature	host-associated	sponges	NA	AZO13.164	289389	4	37.742961	NA	-25.637972			NA	University of Lisbon, Portugal	NA		TRUE	36	sponge tissue	Ilheu de Sao Roque, Ilha de Sao Miguel, Azores	Verongiida	10533	1163772		17
10533.AZO13.165	10793.10533.AZO13.165	Haliclona sp.	sponge metagenome	AZO13/165	6/17/13	Rodrigo Costa	Portugal	6.8-9.2	sponge tissue from Haliclona fistulosa	TRUE	0	EMP	marine benthic biome	animal-associated habitat	organic material feature	host-associated	sponges	NA	AZO13.165	6057	4	37.742961	NA	-25.637972			NA	University of Lisbon, Portugal	NA		TRUE	36	sponge tissue	Ilheu de Sao Roque, Ilha de Sao Miguel, Azores	Haplosclerida	10533	1163772		17
10533.AZO13.166	10793.10533.AZO13.166	Haliclona sp.	sponge metagenome	AZO13/166	6/17/13	Rodrigo Costa	Portugal	6.8-9.2	sponge tissue from Haliclona fistulosa	TRUE	0	EMP	marine benthic biome	animal-associated habitat	organic material feature	host-associated	sponges	NA	AZO13.166	6057	4	37.742961	NA	-25.637972			NA	University of Lisbon, Portugal	NA		TRUE	36	sponge tissue	Ilheu de Sao Roque, Ilha de Sao Miguel, Azores	Haplosclerida	10533	1163772		17
10533.AZO13.167	10793.10533.AZO13.167	Haliclona sp.	sponge metagenome	AZO13/167	6/17/13	Rodrigo Costa	Portugal	6.8-9.2	sponge tissue from Haliclona fistulosa	TRUE	0	EMP	marine benthic biome	animal-associated habitat	organic material feature	host-associated	sponges	NA	AZO13.167	6057	4	37.742961	NA	-25.637972			NA	University of Lisbon, Portugal	NA		TRUE	36	sponge tissue	Ilheu de Sao Roque, Ilha de Sao Miguel, Azores	Haplosclerida	10533	1163772		17
10533.AZO13.168	10793.10533.AZO13.168	Haliclona sp.	sponge metagenome	AZO13/168	6/17/13	Rodrigo Costa	Portugal	6.8-9.2	sponge tissue from Haliclona fistulosa	TRUE	0	EMP	marine benthic biome	animal-associated habitat	organic material feature	host-associated	sponges	NA	AZO13.168	6057	4	37.742961	NA	-25.637972			NA	University of Lisbon, Portugal	NA		TRUE	36	sponge tissue	Ilheu de Sao Roque, Ilha de Sao Miguel, Azores	Haplosclerida	10533	1163772		17
10533.AZO13.169	10793.10533.AZO13.169	Tedania sp.	sponge metagenome	AZO13/169	6/17/13	Rodrigo Costa	Portugal	6.8-9.2	sponge tissue from Tedania anhelans	TRUE	0	EMP	marine benthic biome	animal-associated habitat	organic material feature	host-associated	sponges	NA	AZO13.169	278975	4	37.742961	NA	-25.637972			NA	University of Lisbon, Portugal	NA		TRUE	36	sponge tissue	Ilheu de Sao Roque, Ilha de Sao Miguel, Azores	Poecilosclerida	10533	1163772		17
10533.AZO13.170	10793.10533.AZO13.170	Tedania sp.	sponge metagenome	AZO13/170	6/17/13	Rodrigo Costa	Portugal	6.8-9.2	sponge tissue from Tedania anhelans	TRUE	0	EMP	marine benthic biome	animal-associated habitat	organic material feature	host-associated	sponges	NA	AZO13.170	278975	4	37.742961	NA	-25.637972			NA	University of Lisbon, Portugal	NA		TRUE	36	sponge tissue	Ilheu de Sao Roque, Ilha de Sao Miguel, Azores	Poecilosclerida	10533	1163772		17
10533.AZO13.171	10793.10533.AZO13.171	Tedania sp.	sponge metagenome	AZO13/171	6/17/13	Rodrigo Costa	Portugal	6.8-9.2	sponge tissue from Tedania anhelans	TRUE	0	EMP	marine benthic biome	animal-associated habitat	organic material feature	host-associated	sponges	NA	AZO13.171	278975	4	37.742961	NA	-25.637972			NA	University of Lisbon, Portugal	NA		TRUE	36	sponge tissue	Ilheu de Sao Roque, Ilha de Sao Miguel, Azores	Poecilosclerida	10533	1163772		17
10533.AZO13.172	10793.10533.AZO13.172	Tedania sp.	sponge metagenome	AZO13/172	6/17/13	Rodrigo Costa	Portugal	6.8-9.2	sponge tissue from Tedania anhelans	TRUE	0	EMP	marine benthic biome	animal-associated habitat	organic material feature	host-associated	sponges	NA	AZO13.172	278975	4	37.742961	NA	-25.637972			NA	University of Lisbon, Portugal	NA		TRUE	36	sponge tissue	Ilheu de Sao Roque, Ilha de Sao Miguel, Azores	Poecilosclerida	10533	1163772		17
10533.AZO13.173	10793.10533.AZO13.173	Hymeniacidon perlevis	sponge metagenome	AZO13/173	6/17/13	Rodrigo Costa	Portugal	0	sponge tissue from cf. Hymeniacidon perlevis	TRUE	0	EMP	marine benthic biome	animal-associated habitat	organic material feature	host-associated	sponges	NA	AZO13.173	177573	4	37.741058	NA	-25.574031			NA	University of Lisbon, Portugal	NA		TRUE	37	sponge tissue	Lagoa (Cruzeiro), Ilha de Sao Miguel, Azores	Suberitida	10533	1163772		19
10533.AZO13.174	10793.10533.AZO13.174	Hymeniacidon perlevis	sponge metagenome	AZO13/174	6/17/13	Rodrigo Costa	Portugal	0	sponge tissue from cf. Hymeniacidon perlevis	TRUE	0	EMP	marine benthic biome	animal-associated habitat	organic material feature	host-associated	sponges	NA	AZO13.174	177573	4	37.741058	NA	-25.574031			NA	University of Lisbon, Portugal	NA		TRUE	37	sponge tissue	Lagoa (Cruzeiro), Ilha de Sao Miguel, Azores	Suberitida	10533	1163772		19
10533.AZO13.175	10793.10533.AZO13.175	Hymeniacidon perlevis	sponge metagenome	AZO13/175	6/17/13	Rodrigo Costa	Portugal	0	sponge tissue from cf. Hymeniacidon perlevis	TRUE	0	EMP	marine benthic biome	animal-associated habitat	organic material feature	host-associated	sponges	NA	AZO13.175	177573	4	37.741058	NA	-25.574031			NA	University of Lisbon, Portugal	NA		TRUE	37	sponge tissue	Lagoa (Cruzeiro), Ilha de Sao Miguel, Azores	Suberitida	10533	1163772		19
10533.AZO13.176	10793.10533.AZO13.176	Dysidea sp.	sponge metagenome	AZO13/176	6/17/13	Rodrigo Costa	Portugal	0	sponge tissue from Dysidea	TRUE	0	EMP	marine benthic biome	animal-associated habitat	organic material feature	host-associated	sponges	NA	AZO13.176	190526	4	37.741058	NA	-25.574031			NA	University of Lisbon, Portugal	NA		TRUE	37	sponge tissue	Lagoa (Cruzeiro), Ilha de Sao Miguel, Azores	Dictyoceratida	10533	1163772		19
10533.AZO13.177	10793.10533.AZO13.177	Dysidea sp.	sponge metagenome	AZO13/177	6/17/13	Rodrigo Costa	Portugal	0	sponge tissue from Dysidea	TRUE	0	EMP	marine benthic biome	animal-associated habitat	organic material feature	host-associated	sponges	NA	AZO13.177	190526	4	37.741058	NA	-25.574031			NA	University of Lisbon, Portugal	NA		TRUE	37	sponge tissue	Lagoa (Cruzeiro), Ilha de Sao Miguel, Azores	Dictyoceratida	10533	1163772		19
10533.AZO13.178	10793.10533.AZO13.178	Dysidea fragilis	sponge metagenome	AZO13/178	6/17/13	Rodrigo Costa	Portugal	0	sponge tissue from Dysidea fragilis	TRUE	0	EMP	marine benthic biome	animal-associated habitat	organic material feature	host-associated	sponges	NA	AZO13.178	1336851	4	37.741058	NA	-25.574031			NA	University of Lisbon, Portugal	NA		TRUE	37	sponge tissue	Lagoa (Cruzeiro), Ilha de Sao Miguel, Azores	Dictyoceratida	10533	1163772		19
10533.AZO13.179	10793.10533.AZO13.179	Petrosia ficiformis	sponge metagenome	AZO13/179	6/18/13	Rodrigo Costa	Portugal	7-10.7	sponge tissue from Petrosia ficiformis	TRUE	0	EMP	marine benthic biome	animal-associated habitat	organic material feature	host-associated	sponges	NA	AZO13.179	68564	4	37.742961	NA	-25.637972	Endosome and ectosome (E) sampled separately		NA	University of Lisbon, Portugal	NA		TRUE	36	sponge tissue	Ilheu de Sao Roque, Ilha de Sao Miguel, Azores	Haplosclerida	10533	1163772		18
10533.AZO13.179..E.	10793.10533.AZO13.179..E.	Petrosia ficiformis	sponge metagenome	AZO13/179 (E)	6/18/13	Rodrigo Costa	Portugal	7-10.7	sponge tissue from Petrosia ficiformis	TRUE	0	EMP	marine benthic biome	animal-associated habitat	organic material feature	host-associated	sponges	NA	AZO13.179..E.	68564	4	37.742961	NA	-25.637972			NA	University of Lisbon, Portugal	NA		TRUE	36	sponge tissue	Ilheu de Sao Roque, Ilha de Sao Miguel, Azores	Haplosclerida	10533	1163772		18
10533.AZO13.180	10793.10533.AZO13.180	Petrosia ficiformis	sponge metagenome	AZO13/180	6/18/13	Rodrigo Costa	Portugal	7-10.7	sponge tissue from Petrosia ficiformis	TRUE	0	EMP	marine benthic biome	animal-associated habitat	organic material feature	host-associated	sponges	NA	AZO13.180	68564	4	37.742961	NA	-25.637972	Endosome and ectosome (E) sampled separately		NA	University of Lisbon, Portugal	NA		TRUE	36	sponge tissue	Ilheu de Sao Roque, Ilha de Sao Miguel, Azores	Haplosclerida	10533	1163772		18
10533.AZO13.180..E.	10793.10533.AZO13.180..E.	Petrosia ficiformis	sponge metagenome	AZO13/180 (E)	6/18/13	Rodrigo Costa	Portugal	7-10.7	sponge tissue from Petrosia ficiformis	TRUE	0	EMP	marine benthic biome	animal-associated habitat	organic material feature	host-associated	sponges	NA	AZO13.180..E.	68564	4	37.742961	NA	-25.637972			NA	University of Lisbon, Portugal	NA		TRUE	36	sponge tissue	Ilheu de Sao Roque, Ilha de Sao Miguel, Azores	Haplosclerida	10533	1163772		18
10533.AZO13.181	10793.10533.AZO13.181	Petrosia ficiformis	sponge metagenome	AZO13/181	6/18/13	Rodrigo Costa	Portugal	7-10.7	sponge tissue from Petrosia ficiformis	TRUE	0	EMP	marine benthic biome	animal-associated habitat	organic material feature	host-associated	sponges	NA	AZO13.181	68564	4	37.742961	NA	-25.637972	Endosome and ectosome (E) sampled separately		NA	University of Lisbon, Portugal	NA		TRUE	36	sponge tissue	Ilheu de Sao Roque, Ilha de Sao Miguel, Azores	Haplosclerida	10533	1163772		18
10533.AZO13.181..E.	10793.10533.AZO13.181..E.	Petrosia ficiformis	sponge metagenome	AZO13/181 (E)	6/18/13	Rodrigo Costa	Portugal	7-10.7	sponge tissue from Petrosia ficiformis	TRUE	0	EMP	marine benthic biome	animal-associated habitat	organic material feature	host-associated	sponges	NA	AZO13.181..E.	68564	4	37.742961	NA	-25.637972			NA	University of Lisbon, Portugal	NA		TRUE	36	sponge tissue	Ilheu de Sao Roque, Ilha de Sao Miguel, Azores	Haplosclerida	10533	1163772		18
10533.AZO13.182	10793.10533.AZO13.182	Petrosia ficiformis	sponge metagenome	AZO13/182	6/18/13	Rodrigo Costa	Portugal	7-10.7	sponge tissue from Petrosia ficiformis	TRUE	0	EMP	marine benthic biome	animal-associated habitat	organic material feature	host-associated	sponges	NA	AZO13.182	68564	4	37.742961	NA	-25.637972	Endosome and ectosome (E) sampled separately		NA	University of Lisbon, Portugal	NA		TRUE	36	sponge tissue	Ilheu de Sao Roque, Ilha de Sao Miguel, Azores	Haplosclerida	10533	1163772		18
10533.AZO13.182..E.	10793.10533.AZO13.182..E.	Petrosia ficiformis	sponge metagenome	AZO13/182 (E)	6/18/13	Rodrigo Costa	Portugal	7-10.7	sponge tissue from Petrosia ficiformis	TRUE	0	EMP	marine benthic biome	animal-associated habitat	organic material feature	host-associated	sponges	NA	AZO13.182..E.	68564	4	37.742961	NA	-25.637972			NA	University of Lisbon, Portugal	NA		TRUE	36	sponge tissue	Ilheu de Sao Roque, Ilha de Sao Miguel, Azores	Haplosclerida	10533	1163772		18
10533.AZO13.183	10793.10533.AZO13.183	Tedania sp.	sponge metagenome	AZO13/183	6/18/13	Rodrigo Costa	Portugal	7-10.7	sponge tissue from Tedania sp.	TRUE	0	EMP	marine benthic biome	animal-associated habitat	organic material feature	host-associated	sponges	NA	AZO13.183	278975	4	37.742961	NA	-25.637972			NA	University of Lisbon, Portugal	NA		TRUE	36	sponge tissue	Ilheu de Sao Roque, Ilha de Sao Miguel, Azores	Poecilosclerida	10533	1163772		18
10533.AZO13.184	10793.10533.AZO13.184	Tedania sp.	sponge metagenome	AZO13/184	6/18/13	Rodrigo Costa	Portugal	7-10.7	sponge tissue from Tedania sp.	TRUE	0	EMP	marine benthic biome	animal-associated habitat	organic material feature	host-associated	sponges	NA	AZO13.184	278975	4	37.742961	NA	-25.637972			NA	University of Lisbon, Portugal	NA		TRUE	36	sponge tissue	Ilheu de Sao Roque, Ilha de Sao Miguel, Azores	Poecilosclerida	10533	1163772		18
10533.AZO13.185	10793.10533.AZO13.185	Tedania sp.	sponge metagenome	AZO13/185	6/18/13	Rodrigo Costa	Portugal	7-10.7	sponge tissue from Tedania sp.	TRUE	0	EMP	marine benthic biome	animal-associated habitat	organic material feature	host-associated	sponges	NA	AZO13.185	278975	4	37.742961	NA	-25.637972			NA	University of Lisbon, Portugal	NA		TRUE	36	sponge tissue	Ilheu de Sao Roque, Ilha de Sao Miguel, Azores	Poecilosclerida	10533	1163772		18
10533.AZO13.186	10793.10533.AZO13.186	Tedania sp.	sponge metagenome	AZO13/186	6/18/13	Rodrigo Costa	Portugal	7-10.7	sponge tissue from Tedania sp.	TRUE	0	EMP	marine benthic biome	animal-associated habitat	organic material feature	host-associated	sponges	NA	AZO13.186	278975	4	37.742961	NA	-25.637972			NA	University of Lisbon, Portugal	NA		TRUE	36	sponge tissue	Ilheu de Sao Roque, Ilha de Sao Miguel, Azores	Poecilosclerida	10533	1163772		18
10533.AZO13.187	10793.10533.AZO13.187	Axinyssa sp.	sponge metagenome	AZO13/187	6/18/13	Rodrigo Costa	Portugal	7-10.7	sponge tissue from Axinyssa aurantiaca	TRUE	0	EMP	marine benthic biome	animal-associated habitat	organic material feature	host-associated	sponges	NA	AZO13.187	237149	4	37.742961	NA	-25.637972			NA	University of Lisbon, Portugal	NA		TRUE	36	sponge tissue	Ilheu de Sao Roque, Ilha de Sao Miguel, Azores	Suberitida	10533	1163772		18
10533.AZO13.188	10793.10533.AZO13.188	Axinyssa sp.	sponge metagenome	AZO13/188	6/18/13	Rodrigo Costa	Portugal	7-10.7	sponge tissue from Axinyssa aurantiaca	TRUE	0	EMP	marine benthic biome	animal-associated habitat	organic material feature	host-associated	sponges	NA	AZO13.188	237149	4	37.742961	NA	-25.637972			NA	University of Lisbon, Portugal	NA		TRUE	36	sponge tissue	Ilheu de Sao Roque, Ilha de Sao Miguel, Azores	Suberitida	10533	1163772		18
10533.AZO13.189	10793.10533.AZO13.189	Axinyssa sp.	sponge metagenome	AZO13/189	6/18/13	Rodrigo Costa	Portugal	7-10.7	sponge tissue from Axinyssa aurantiaca	TRUE	0	EMP	marine benthic biome	animal-associated habitat	organic material feature	host-associated	sponges	NA	AZO13.189	237149	4	37.742961	NA	-25.637972			NA	University of Lisbon, Portugal	NA		TRUE	36	sponge tissue	Ilheu de Sao Roque, Ilha de Sao Miguel, Azores	Suberitida	10533	1163772		18
10533.AZO13.190	10793.10533.AZO13.190	Axinyssa sp.	sponge metagenome	AZO13/190	6/18/13	Rodrigo Costa	Portugal	7-10.7	sponge tissue from Axinyssa aurantiaca	TRUE	0	EMP	marine benthic biome	animal-associated habitat	organic material feature	host-associated	sponges	NA	AZO13.190	237149	4	37.742961	NA	-25.637972			NA	University of Lisbon, Portugal	NA		TRUE	36	sponge tissue	Ilheu de Sao Roque, Ilha de Sao Miguel, Azores	Suberitida	10533	1163772		18
10533.AZO13.191	10793.10533.AZO13.191	Axinyssa sp.	sponge metagenome	AZO13/191	6/18/13	Rodrigo Costa	Portugal	7-10.7	sponge tissue from Axinyssa aurantiaca	TRUE	0	EMP	marine benthic biome	animal-associated habitat	organic material feature	host-associated	sponges	NA	AZO13.191	237149	4	37.742961	NA	-25.637972			NA	University of Lisbon, Portugal	NA		TRUE	36	sponge tissue	Ilheu de Sao Roque, Ilha de Sao Miguel, Azores	Suberitida	10533	1163772		18
10533.AZO13.192	10793.10533.AZO13.192	Axinyssa sp.	sponge metagenome	AZO13/192	6/19/13	Rodrigo Costa	Portugal	12-17	sponge tissue from Axinyssa aurantiaca	TRUE	0	EMP	marine benthic biome	animal-associated habitat	organic material feature	host-associated	sponges	NA	AZO13.192	237149	4	37.704103	NA	-25.443533			NA	University of Lisbon, Portugal	NA		TRUE	37	sponge tissue	Vila Franca do Campo, Ilha de Sao Miguel, Azores	Suberitida	10533	1163772		19
10533.AZO13.193	10793.10533.AZO13.193	Axinyssa sp.	sponge metagenome	AZO13/193	6/19/13	Rodrigo Costa	Portugal	12-17	sponge tissue from Axinyssa aurantiaca	TRUE	0	EMP	marine benthic biome	animal-associated habitat	organic material feature	host-associated	sponges	NA	AZO13.193	237149	4	37.704103	NA	-25.443533			NA	University of Lisbon, Portugal	NA		TRUE	37	sponge tissue	Vila Franca do Campo, Ilha de Sao Miguel, Azores	Suberitida	10533	1163772		19
10533.AZO13.194	10793.10533.AZO13.194	Axinyssa sp.	sponge metagenome	AZO13/194	6/19/13	Rodrigo Costa	Portugal	12-17	sponge tissue from Axinyssa aurantiaca	TRUE	0	EMP	marine benthic biome	animal-associated habitat	organic material feature	host-associated	sponges	NA	AZO13.194	237149	4	37.704103	NA	-25.443533			NA	University of Lisbon, Portugal	NA		TRUE	37	sponge tissue	Vila Franca do Campo, Ilha de Sao Miguel, Azores	Suberitida	10533	1163772		19
10533.AZO13.195	10793.10533.AZO13.195	Petrosia ficiformis	sponge metagenome	AZO13/195	6/19/13	Rodrigo Costa	Portugal	12-17	sponge tissue from Petrosia ficiformis	TRUE	0	EMP	marine benthic biome	animal-associated habitat	organic material feature	host-associated	sponges	NA	AZO13.195	68564	4	37.704103	NA	-25.443533	Endosome and ectosome (E) sampled separately		NA	University of Lisbon, Portugal	NA		TRUE	37	sponge tissue	Vila Franca do Campo, Ilha de Sao Miguel, Azores	Haplosclerida	10533	1163772		19
10533.AZO13.195..E.	10793.10533.AZO13.195..E.	Petrosia ficiformis	sponge metagenome	AZO13/195 (E)	6/19/13	Rodrigo Costa	Portugal	12-17	sponge tissue from Petrosia ficiformis	TRUE	0	EMP	marine benthic biome	animal-associated habitat	organic material feature	host-associated	sponges	NA	AZO13.195..E.	68564	4	37.704103	NA	-25.443533			NA	University of Lisbon, Portugal	NA		TRUE	37	sponge tissue	Vila Franca do Campo, Ilha de Sao Miguel, Azores	Haplosclerida	10533	1163772		19
10533.AZO13.196	10793.10533.AZO13.196	Petrosia ficiformis	sponge metagenome	AZO13/196	6/19/13	Rodrigo Costa	Portugal	12-17	sponge tissue from Petrosia ficiformis	TRUE	0	EMP	marine benthic biome	animal-associated habitat	organic material feature	host-associated	sponges	NA	AZO13.196	68564	4	37.704103	NA	-25.443533	Endosome and ectosome (E) sampled separately		NA	University of Lisbon, Portugal	NA		TRUE	37	sponge tissue	Vila Franca do Campo, Ilha de Sao Miguel, Azores	Haplosclerida	10533	1163772		19
10533.AZO13.196..E.	10793.10533.AZO13.196..E.	Petrosia ficiformis	sponge metagenome	AZO13/196 (E)	6/19/13	Rodrigo Costa	Portugal	12-17	sponge tissue from Petrosia ficiformis	TRUE	0	EMP	marine benthic biome	animal-associated habitat	organic material feature	host-associated	sponges	NA	AZO13.196..E.	68564	4	37.704103	NA	-25.443533			NA	University of Lisbon, Portugal	NA		TRUE	37	sponge tissue	Vila Franca do Campo, Ilha de Sao Miguel, Azores	Haplosclerida	10533	1163772		19
10533.AZO13.197	10793.10533.AZO13.197	Petrosia ficiformis	sponge metagenome	AZO13/197	6/19/13	Rodrigo Costa	Portugal	12-17	sponge tissue from Petrosia ficiformis	TRUE	0	EMP	marine benthic biome	animal-associated habitat	organic material feature	host-associated	sponges	NA	AZO13.197	68564	4	37.704103	NA	-25.443533	Endosome and ectosome (E) sampled separately		NA	University of Lisbon, Portugal	NA		TRUE	37	sponge tissue	Vila Franca do Campo, Ilha de Sao Miguel, Azores	Haplosclerida	10533	1163772		19
10533.AZO13.197..E.	10793.10533.AZO13.197..E.	Petrosia ficiformis	sponge metagenome	AZO13/197 (E)	6/19/13	Rodrigo Costa	Portugal	12-17	sponge tissue from Petrosia ficiformis	TRUE	0	EMP	marine benthic biome	animal-associated habitat	organic material feature	host-associated	sponges	NA	AZO13.197..E.	68564	4	37.704103	NA	-25.443533			NA	University of Lisbon, Portugal	NA		TRUE	37	sponge tissue	Vila Franca do Campo, Ilha de Sao Miguel, Azores	Haplosclerida	10533	1163772		19
10533.AZO13.198	10793.10533.AZO13.198	Hemimycale columella	sponge metagenome	AZO13/198	6/19/13	Rodrigo Costa	Portugal	12-17	sponge tissue from Hemimycale columella	TRUE	0	EMP	marine benthic biome	animal-associated habitat	organic material feature	host-associated	sponges	NA	AZO13.198	942687	4	37.704103	NA	-25.443533			NA	University of Lisbon, Portugal	NA		TRUE	37	sponge tissue	Vila Franca do Campo, Ilha de Sao Miguel, Azores	Poecilosclerida	10533	1163772		19
10533.AZO13.199	10793.10533.AZO13.199	Hemimycale columella	sponge metagenome	AZO13/199	6/19/13	Rodrigo Costa	Portugal	12-17	sponge tissue from Hemimycale columella	TRUE	0	EMP	marine benthic biome	animal-associated habitat	organic material feature	host-associated	sponges	NA	AZO13.199	942687	5	37.704103	NA	-25.443533			NA	University of Lisbon, Portugal	NA		TRUE	37	sponge tissue	Vila Franca do Campo, Ilha de Sao Miguel, Azores	Poecilosclerida	10533	1163772		19
10533.AZO13.200	10793.10533.AZO13.200	Hemimycale columella	sponge metagenome	AZO13/200	6/19/13	Rodrigo Costa	Portugal	12-17	sponge tissue from Hemimycale columella	TRUE	0	EMP	marine benthic biome	animal-associated habitat	organic material feature	host-associated	sponges	NA	AZO13.200	942687	5	37.704103	NA	-25.443533			NA	University of Lisbon, Portugal	NA		TRUE	37	sponge tissue	Vila Franca do Campo, Ilha de Sao Miguel, Azores	Poecilosclerida	10533	1163772		19
10533.AZO13.201	10793.10533.AZO13.201	Phorbas fictitius	sponge metagenome	AZO13/201	6/19/13	Rodrigo Costa	Portugal	12-17	sponge tissue from Phorbas fictitius	TRUE	0	EMP	marine benthic biome	animal-associated habitat	organic material feature	host-associated	sponges	NA	AZO13.201	748450	5	37.704103	NA	-25.443533			NA	University of Lisbon, Portugal	NA		TRUE	37	sponge tissue	Vila Franca do Campo, Ilha de Sao Miguel, Azores	Poecilosclerida	10533	1163772		19
10533.AZO13.202	10793.10533.AZO13.202	Phorbas fictitius	sponge metagenome	AZO13/202	6/19/13	Rodrigo Costa	Portugal	12-17	sponge tissue from Phorbas fictitius	TRUE	0	EMP	marine benthic biome	animal-associated habitat	organic material feature	host-associated	sponges	NA	AZO13.202	748450	5	37.704103	NA	-25.443533			NA	University of Lisbon, Portugal	NA		TRUE	37	sponge tissue	Vila Franca do Campo, Ilha de Sao Miguel, Azores	Poecilosclerida	10533	1163772		19
10533.AZO13.203	10793.10533.AZO13.203	Haliclona sp.	sponge metagenome	AZO13/203	6/20/13	Rodrigo Costa	Portugal	12-22	sponge tissue from Haliclona fistulosa	TRUE	0	EMP	marine benthic biome	animal-associated habitat	organic material feature	host-associated	sponges	NA	AZO13.203	6057	5	37.888631	NA	-25.834958			NA	University of Lisbon, Portugal	NA		TRUE	37	sponge tissue	Ilheu dos Mosteiros, Ilha de Sao Miguel, Azores	Haplosclerida	10533	1163772		17
10533.AZO13.204	10793.10533.AZO13.204	Haliclona sp.	sponge metagenome	AZO13/204	6/20/13	Rodrigo Costa	Portugal	12-22	sponge tissue from Haliclona fistulosa	TRUE	0	EMP	marine benthic biome	animal-associated habitat	organic material feature	host-associated	sponges	NA	AZO13.204	6057	5	37.888631	NA	-25.834958			NA	University of Lisbon, Portugal	NA		TRUE	37	sponge tissue	Ilheu dos Mosteiros, Ilha de Sao Miguel, Azores	Haplosclerida	10533	1163772		17
10533.AZO13.205	10793.10533.AZO13.205	Haliclona sp.	sponge metagenome	AZO13/205	6/20/13	Rodrigo Costa	Portugal	12-22	sponge tissue from Haliclona fistulosa	TRUE	0	EMP	marine benthic biome	animal-associated habitat	organic material feature	host-associated	sponges	NA	AZO13.205	6057	5	37.888631	NA	-25.834958			NA	University of Lisbon, Portugal	NA		TRUE	37	sponge tissue	Ilheu dos Mosteiros, Ilha de Sao Miguel, Azores	Haplosclerida	10533	1163772		17
10533.AZO13.206	10793.10533.AZO13.206	Tedania sp.	sponge metagenome	AZO13/206	6/20/13	Rodrigo Costa	Portugal	12-22	sponge tissue from Tedania sp.	TRUE	0	EMP	marine benthic biome	animal-associated habitat	organic material feature	host-associated	sponges	NA	AZO13.206	278975	5	37.888631	NA	-25.834958			NA	University of Lisbon, Portugal	NA		TRUE	37	sponge tissue	Ilheu dos Mosteiros, Ilha de Sao Miguel, Azores	Poecilosclerida	10533	1163772		17
10533.AZO13.207	10793.10533.AZO13.207	Tedania sp.	sponge metagenome	AZO13/207	6/20/13	Rodrigo Costa	Portugal	12-22	sponge tissue from Tedania sp.	TRUE	0	EMP	marine benthic biome	animal-associated habitat	organic material feature	host-associated	sponges	NA	AZO13.207	278975	5	37.888631	NA	-25.834958			NA	University of Lisbon, Portugal	NA		TRUE	37	sponge tissue	Ilheu dos Mosteiros, Ilha de Sao Miguel, Azores	Poecilosclerida	10533	1163772		17
10533.AZO13.208	10793.10533.AZO13.208	Axinyssa sp.	sponge metagenome	AZO13/208	6/20/13	Rodrigo Costa	Portugal	12-22	sponge tissue from Axinyssa aurantiaca	TRUE	0	EMP	marine benthic biome	animal-associated habitat	organic material feature	host-associated	sponges	NA	AZO13.208	237149	5	37.888631	NA	-25.834958			NA	University of Lisbon, Portugal	NA		TRUE	37	sponge tissue	Ilheu dos Mosteiros, Ilha de Sao Miguel, Azores	Suberitida	10533	1163772		17
10533.AZO13.209	10793.10533.AZO13.209	Axinyssa sp.	sponge metagenome	AZO13/209	6/20/13	Rodrigo Costa	Portugal	12-22	sponge tissue from Axinyssa aurantiaca	TRUE	0	EMP	marine benthic biome	animal-associated habitat	organic material feature	host-associated	sponges	NA	AZO13.209	237149	5	37.888631	NA	-25.834958			NA	University of Lisbon, Portugal	NA		TRUE	37	sponge tissue	Ilheu dos Mosteiros, Ilha de Sao Miguel, Azores	Suberitida	10533	1163772		17
10533.AZO13.210	10793.10533.AZO13.210	Thymosia guernei	sponge metagenome	AZO13/210	6/20/13	Rodrigo Costa	Portugal	12-22	sponge tissue from Thymosia guernei	TRUE	0	EMP	marine benthic biome	animal-associated habitat	organic material feature	host-associated	sponges	NA	AZO13.210	129260	5	37.888631	NA	-25.834958			NA	University of Lisbon, Portugal	NA		TRUE	37	sponge tissue	Ilheu dos Mosteiros, Ilha de Sao Miguel, Azores	Chondrillida	10533	1163772		17
10533.AZO13.211	10793.10533.AZO13.211	Thymosia guernei	sponge metagenome	AZO13/211	6/20/13	Rodrigo Costa	Portugal	12-22	sponge tissue from Thymosia guernei	TRUE	0	EMP	marine benthic biome	animal-associated habitat	organic material feature	host-associated	sponges	NA	AZO13.211	129260	5	37.888631	NA	-25.834958			NA	University of Lisbon, Portugal	NA		TRUE	37	sponge tissue	Ilheu dos Mosteiros, Ilha de Sao Miguel, Azores	Chondrillida	10533	1163772		17
10533.AZO13.212	10793.10533.AZO13.212	Thymosia guernei	sponge metagenome	AZO13/212	6/2013	Rodrigo Costa	Portugal	12-22	sponge tissue from Thymosia guernei	TRUE	0	EMP	marine benthic biome	animal-associated habitat	organic material feature	host-associated	sponges	NA	AZO13.212	129260	5	37.888631	NA	-25.834958			NA	University of Lisbon, Portugal	NA		TRUE	37	sponge tissue	Ilheu dos Mosteiros, Ilha de Sao Miguel, Azores	Chondrillida	10533	1163772		17
10533.AZO13.213	10793.10533.AZO13.213	Aplysina aerophoba	sponge metagenome	AZO13/213	6/20/13	Rodrigo Costa	Portugal	7-12	sponge tissue from Aplysina aerophoba	TRUE	0	EMP	marine benthic biome	animal-associated habitat	organic material feature	host-associated	sponges	NA	AZO13.213	289389	5	37.819175	NA	-25.827436			NA	University of Lisbon, Portugal	NA		TRUE	37	sponge tissue	Risco da Candelaria, Ilha de Sao Miguel, Azores	Verongiida	10533	1163772		18
10533.AZO13.214	10793.10533.AZO13.214	Aplysina aerophoba	sponge metagenome	AZO13/214	6/20/13	Rodrigo Costa	Portugal	7-12	sponge tissue from Aplysina aerophoba	TRUE	0	EMP	marine benthic biome	animal-associated habitat	organic material feature	host-associated	sponges	NA	AZO13.214	289389	5	37.819175	NA	-25.827436			NA	University of Lisbon, Portugal	NA		TRUE	37	sponge tissue	Risco da Candelaria, Ilha de Sao Miguel, Azores	Verongiida	10533	1163772		18
10533.AZO13.215	10793.10533.AZO13.215	Aplysina aerophoba	sponge metagenome	AZO13/215	6/20/13	Rodrigo Costa	Portugal	7-12	sponge tissue from Aplysina aerophoba	TRUE	0	EMP	marine benthic biome	animal-associated habitat	organic material feature	host-associated	sponges	NA	AZO13.215	289389	5	37.819175	NA	-25.827436			NA	University of Lisbon, Portugal	NA		TRUE	37	sponge tissue	Risco da Candelaria, Ilha de Sao Miguel, Azores	Verongiida	10533	1163772		18
10533.AZO13.216	10793.10533.AZO13.216	Cliona celata	sponge metagenome	AZO13/216	6/20/13	Rodrigo Costa	Portugal	7-12	sponge tissue from Cliona celata complex	TRUE	0	EMP	marine benthic biome	animal-associated habitat	organic material feature	host-associated	sponges	NA	AZO13.216	269049	5	37.819175	NA	-25.827436			NA	University of Lisbon, Portugal	NA		TRUE	37	sponge tissue	Risco da Candelaria, Ilha de Sao Miguel, Azores	Clionaida	10533	1163772		18
10533.AZO13.216a	10793.10533.AZO13.216a	Cliona celata	sponge metagenome	AZO13/216a	6/20/13	Rodrigo Costa	Portugal	7-12	sponge tissue from Cliona celata complex	TRUE	0	EMP	marine benthic biome	animal-associated habitat	organic material feature	host-associated	sponges	NA	AZO13.216a	269049	5	37.819175	NA	-25.827436			NA	University of Lisbon, Portugal	NA		TRUE	37	sponge tissue	Risco da Candelaria, Ilha de Sao Miguel, Azores	Clionaida	10533	1163772		18
10533.AZO13.217	10793.10533.AZO13.217	Cliona celata	sponge metagenome	AZO13/217	6/20/13	Rodrigo Costa	Portugal	7-12	sponge tissue from Cliona celata complex	TRUE	0	EMP	marine benthic biome	animal-associated habitat	organic material feature	host-associated	sponges	NA	AZO13.217	269049	5	37.819175	NA	-25.827436			NA	University of Lisbon, Portugal	NA		TRUE	37	sponge tissue	Risco da Candelaria, Ilha de Sao Miguel, Azores	Clionaida	10533	1163772		18
10533.AZO13.217a	10793.10533.AZO13.217a	Cliona celata	sponge metagenome	AZO13/217a	6/20/13	Rodrigo Costa	Portugal	7-12	sponge tissue from Cliona celata complex	TRUE	0	EMP	marine benthic biome	animal-associated habitat	organic material feature	host-associated	sponges	NA	AZO13.217a	269049	5	37.819175	NA	-25.827436			NA	University of Lisbon, Portugal	NA		TRUE	37	sponge tissue	Risco da Candelaria, Ilha de Sao Miguel, Azores	Clionaida	10533	1163772		18
10533.AZO13.218	10793.10533.AZO13.218	Cliona celata	sponge metagenome	AZO13/218	6/20/13	Rodrigo Costa	Portugal	7-12	sponge tissue from Cliona celata complex	TRUE	0	EMP	marine benthic biome	animal-associated habitat	organic material feature	host-associated	sponges	NA	AZO13.218	269049	5	37.819175	NA	-25.827436			NA	University of Lisbon, Portugal	NA		TRUE	37	sponge tissue	Risco da Candelaria, Ilha de Sao Miguel, Azores	Clionaida	10533	1163772		18
10533.AZO13.218a	10793.10533.AZO13.218a	Cliona celata	sponge metagenome	AZO13/218a	6/20/13	Rodrigo Costa	Portugal	7-12	sponge tissue from Cliona celata complex	TRUE	0	EMP	marine benthic biome	animal-associated habitat	organic material feature	host-associated	sponges	NA	AZO13.218a	269049	5	37.819175	NA	-25.827436			NA	University of Lisbon, Portugal	NA		TRUE	37	sponge tissue	Risco da Candelaria, Ilha de Sao Miguel, Azores	Clionaida	10533	1163772		18
10533.AZO13.SD1	10793.10533.AZO13.SD1	marine sediment metagenome	marine sediment metagenome	AZO13/SD1	6/17/13	Rodrigo Costa	Portugal	10	marine sediment AZO13.SD1	TRUE	0	EMP	marine benthic biome	reef	marine sediment	sediment	marine sediment	NA	AZO13.SD1	412755	4	37.742961	NA	-25.637972			NA		NA		TRUE	36	marine sediment	Ilheu de Sao Roque, Azores	NA	10533	412755		17
10533.AZO13.SD10	10793.10533.AZO13.SD10	marine sediment metagenome	marine sediment metagenome	AZO13/SD10	6/18/13	Rodrigo Costa	Portugal	22	marine sediment AZO13.SD10	TRUE	0	EMP	marine benthic biome	reef	marine sediment	sediment	marine sediment	NA	AZO13.SD10	412755	4	37.704103	NA	-25.443533			NA		NA		TRUE	37	marine sediment	Vila Franca do Campo, Azores	NA	10533	412755		19
10533.AZO13.SD11	10793.10533.AZO13.SD11	marine sediment metagenome	marine sediment metagenome	AZO13/SD11	6/19/13	Rodrigo Costa	Portugal	22	marine sediment AZO13.SD11	TRUE	0	EMP	marine benthic biome	reef	marine sediment	sediment	marine sediment	NA	AZO13.SD11	412755	4	37.704103	NA	-25.443533			NA		NA		TRUE	37	marine sediment	Vila Franca do Campo, Azores	NA	10533	412755		19
10533.AZO13.SD12	10793.10533.AZO13.SD12	marine sediment metagenome	marine sediment metagenome	AZO13/SD12	6/19/13	Rodrigo Costa	Portugal	22	marine sediment AZO13.SD12	TRUE	0	EMP	marine benthic biome	reef	marine sediment	sediment	marine sediment	NA	AZO13.SD12	412755	4	37.704103	NA	-25.443533			NA		NA		TRUE	37	marine sediment	Vila Franca do Campo, Azores	NA	10533	412755		19
10533.AZO13.SD2	10793.10533.AZO13.SD2	marine sediment metagenome	marine sediment metagenome	AZO13/SD2	6/17/13	Rodrigo Costa	Portugal	10	marine sediment AZO13.SD2	TRUE	0	EMP	marine benthic biome	reef	marine sediment	sediment	marine sediment	NA	AZO13.SD2	412755	4	37.742961	NA	-25.637972			NA		NA		TRUE	36	marine sediment	Ilheu de Sao Roque, Azores	NA	10533	412755		17
10533.AZO13.SD3	10793.10533.AZO13.SD3	marine sediment metagenome	marine sediment metagenome	AZO13/SD3	6/17/13	Rodrigo Costa	Portugal	10	marine sediment AZO13.SD3	TRUE	0	EMP	marine benthic biome	reef	marine sediment	sediment	marine sediment	NA	AZO13.SD3	412755	4	37.742961	NA	-25.637972			NA		NA		TRUE	36	marine sediment	Ilheu de Sao Roque, Azores	NA	10533	412755		17
10533.AZO13.SD4	10793.10533.AZO13.SD4	marine sediment metagenome	marine sediment metagenome	AZO13/SD4	6/17/13	Rodrigo Costa	Portugal	0	marine sediment AZO13.SD4	TRUE	0	EMP	marine benthic biome	reef	marine sediment	sediment	marine sediment	NA	AZO13.SD4	412755	4	37.741058	NA	-25.574031			NA		NA		TRUE	37	marine sediment	Lagoa (Cruzeiro), Azores	NA	10533	412755		19
10533.AZO13.SD5	10793.10533.AZO13.SD5	marine sediment metagenome	marine sediment metagenome	AZO13/SD5	6/17/13	Rodrigo Costa	Portugal	0	marine sediment AZO13.SD5	TRUE	0	EMP	marine benthic biome	reef	marine sediment	sediment	marine sediment	NA	AZO13.SD5	412755	4	37.741058	NA	-25.574031			NA		NA		TRUE	37	marine sediment	Lagoa (Cruzeiro), Azores	NA	10533	412755		19
10533.AZO13.SD6	10793.10533.AZO13.SD6	marine sediment metagenome	marine sediment metagenome	AZO13/SD6	6/17/13	Rodrigo Costa	Portugal	0	marine sediment AZO13.SD6	TRUE	0	EMP	marine benthic biome	reef	marine sediment	sediment	marine sediment	NA	AZO13.SD6	412755	4	37.741058	NA	-25.574031			NA		NA		TRUE	37	marine sediment	Lagoa (Cruzeiro), Azores	NA	10533	412755		19
10533.AZO13.SD7	10793.10533.AZO13.SD7	marine sediment metagenome	marine sediment metagenome	AZO13/SD7	6/17/13	Rodrigo Costa	Portugal	0	marine sediment AZO13.SD7	TRUE	0	EMP	marine benthic biome	reef	marine sediment	sediment	marine sediment	NA	AZO13.SD7	412755	4	37.741058	NA	-25.574031			NA		NA		TRUE	37	marine sediment	Lagoa (Cruzeiro), Azores	NA	10533	412755		19
10533.AZO13.SD8	10793.10533.AZO13.SD8	marine sediment metagenome	marine sediment metagenome	AZO13/SD8	6/17/13	Rodrigo Costa	Portugal	10	marine sediment AZO13.SD8	TRUE	0	EMP	marine benthic biome	reef	marine sediment	sediment	marine sediment	NA	AZO13.SD8	412755	4	37.742961	NA	-25.637972			NA		NA		TRUE	36	marine sediment	Ilheu de Sao Roque, Azores	NA	10533	412755		18
10533.AZO13.SD9	10793.10533.AZO13.SD9	marine sediment metagenome	marine sediment metagenome	AZO13/SD9	6/17/13	Rodrigo Costa	Portugal	22	marine sediment AZO13.SD9	TRUE	0	EMP	marine benthic biome	reef	marine sediment	sediment	marine sediment	NA	AZO13.SD9	412755	4	37.704103	NA	-25.443533			NA		NA		TRUE	37	marine sediment	Vila Franca do Campo, Azores	NA	10533	412755		19
10533.AZO13.SW18	10793.10533.AZO13.SW18	marine metagenome	marine metagenome	AZO13/SW18	6/17/13	Rodrigo Costa	Portugal	6.8-9.2	seawater	TRUE	0	EMP	ocean biome	ocean water	ocean water	water	sea water	NA	AZO13.SW18	408172	4	37.742961	NA	-25.637972			NA		NA		TRUE	36	seawater	Ilheu de Sao Roque, Azores	NA	10533	408172		17
10533.AZO13.SW19	10793.10533.AZO13.SW19	marine metagenome	marine metagenome	AZO13/SW19	6/17/13	Rodrigo Costa	Portugal	6.8-9.2	seawater	TRUE	0	EMP	ocean biome	ocean water	ocean water	water	sea water	NA	AZO13.SW19	408172	4	37.742961	NA	-25.637972			NA		NA		TRUE	36	seawater	Ilheu de Sao Roque, Azores	NA	10533	408172		17
10533.AZO13.SW20	10793.10533.AZO13.SW20	marine metagenome	marine metagenome	AZO13/SW20	6/17/13	Rodrigo Costa	Portugal	6.8-9.2	seawater	TRUE	0	EMP	ocean biome	ocean water	ocean water	water	sea water	NA	AZO13.SW20	408172	4	37.742961	NA	-25.637972			NA		NA		TRUE	36	seawater	Ilheu de Sao Roque, Azores	NA	10533	408172		18
10533.AZO13.SW21	10793.10533.AZO13.SW21	marine metagenome	marine metagenome	AZO13/SW21	6/17/13	Rodrigo Costa	Portugal	0	seawater	TRUE	0	EMP	ocean biome	ocean water	ocean water	water	sea water	NA	AZO13.SW21	408172	4	37.741058	NA	-25.574031			NA		NA		TRUE	37	seawater	Lagoa (Cruzeiro), Azores	NA	10533	408172		19
10533.AZO13.SW22	10793.10533.AZO13.SW22	marine metagenome	marine metagenome	AZO13/SW22	6/17/13	Rodrigo Costa	Portugal	0	seawater	TRUE	0	EMP	ocean biome	ocean water	ocean water	water	sea water	NA	AZO13.SW22	408172	4	37.741058	NA	-25.574031			NA		NA		TRUE	37	seawater	Lagoa (Cruzeiro), Azores	NA	10533	408172		19
10533.AZO13.SW23	10793.10533.AZO13.SW23	marine metagenome	marine metagenome	AZO13/SW23	6/17/13	Rodrigo Costa	Portugal	0	seawater	TRUE	0	EMP	ocean biome	ocean water	ocean water	water	sea water	NA	AZO13.SW23	408172	4	37.741058	NA	-25.574031			NA		NA		TRUE	37	seawater	Lagoa (Cruzeiro), Azores	NA	10533	408172		19
10533.AZO13.SW24	10793.10533.AZO13.SW24	marine metagenome	marine metagenome	AZO13/SW24	6/18/13	Rodrigo Costa	Portugal	7-10.7	seawater	TRUE	0	EMP	ocean biome	ocean water	ocean water	water	sea water	NA	AZO13.SW24	408172	4	37.742961	NA	-25.637972			NA		NA		TRUE	36	seawater	Ilheu de Sao Roque, Azores	NA	10533	408172		18
10533.AZO13.SW25	10793.10533.AZO13.SW25	marine metagenome	marine metagenome	AZO13/SW25	6/19/13	Rodrigo Costa	Portugal	12-17	seawater	TRUE	0	EMP	ocean biome	ocean water	ocean water	water	sea water	NA	AZO13.SW25	408172	4	37.704103	NA	-25.443533			NA		NA		TRUE	37	seawater	Vila Franca do Campo, Azores	NA	10533	408172		19
10533.AZO13.SW26	10793.10533.AZO13.SW26	marine metagenome	marine metagenome	AZO13/SW26	6/19/13	Rodrigo Costa	Portugal	12-17	seawater	TRUE	0	EMP	ocean biome	ocean water	ocean water	water	sea water	NA	AZO13.SW26	408172	4	37.704103	NA	-25.443533			NA		NA		TRUE	37	seawater	Vila Franca do Campo, Azores	NA	10533	408172		19
10533.AZO13.SW27	10793.10533.AZO13.SW27	marine metagenome	marine metagenome	AZO13/SW27	6/19/13	Rodrigo Costa	Portugal	12-17	seawater	TRUE	0	EMP	ocean biome	ocean water	ocean water	water	sea water	NA	AZO13.SW27	408172	4	37.704103	NA	-25.443533			NA		NA		TRUE	37	seawater	Vila Franca do Campo, Azores	NA	10533	408172		17
10533.AZO13.SW28	10793.10533.AZO13.SW28	marine metagenome	marine metagenome	AZO13/SW28	6/20/13	Rodrigo Costa	Portugal	12-22	seawater	TRUE	0	EMP	ocean biome	ocean water	ocean water	water	sea water	NA	AZO13.SW28	408172	4	37.888631	NA	-25.834958			NA		NA		TRUE	37	seawater	Ilheu dos Mosteiros, Azores	NA	10533	408172		17
10533.AZO13.SW29	10793.10533.AZO13.SW29	marine metagenome	marine metagenome	AZO13/SW29	6/20/13	Rodrigo Costa	Portugal	12-22	seawater	TRUE	0	EMP	ocean biome	ocean water	ocean water	water	sea water	NA	AZO13.SW29	408172	4	37.888631	NA	-25.834958			NA		NA		TRUE	37	seawater	Ilheu dos Mosteiros, Azores	NA	10533	408172		17
10533.AZO13.SW30	10793.10533.AZO13.SW30	marine metagenome	marine metagenome	AZO13/SW30	6/20/13	Rodrigo Costa	Portugal	12-22	seawater	TRUE	0	EMP	ocean biome	ocean water	ocean water	water	sea water	NA	AZO13.SW30	408172	4	37.888631	NA	-25.834958			NA		NA		TRUE	37	seawater	Ilheu dos Mosteiros, Azores	NA	10533	408172		19
10533.AZO13.SW31	10793.10533.AZO13.SW31	marine metagenome	marine metagenome	AZO13/SW31	6/20/13	Rodrigo Costa	Portugal	7-12	seawater	TRUE	0	EMP	ocean biome	ocean water	ocean water	water	sea water	NA	AZO13.SW31	408172	4	37.819175	NA	-25.827436			NA		NA		TRUE	37	seawater	Risco da Candelaria, Azores	NA	10533	408172		18
10533.AZO13.SW32	10793.10533.AZO13.SW32	marine metagenome	marine metagenome	AZO13/SW32	6/20/13	Rodrigo Costa	Portugal	7-12	seawater	TRUE	0	EMP	ocean biome	ocean water	ocean water	water	sea water	NA	AZO13.SW32	408172	4	37.819175	NA	-25.827436			NA		NA		TRUE	37	seawater	Risco da Candelaria, Azores	NA	10533	408172		18
10533.AZO13.SW33	10793.10533.AZO13.SW33	marine metagenome	marine metagenome	AZO13/SW33	6/20/13	Rodrigo Costa	Portugal	7-12	seawater	TRUE	0	EMP	ocean biome	ocean water	ocean water	water	sea water	NA	AZO13.SW33	408172	4	37.819175	NA	-25.827436			NA		NA		TRUE	37	seawater	Risco da Candelaria, Azores	NA	10533	408172		19
10533.BDR001	10793.10533.BDR001	Dactylocalycidae	sponge metagenome	BDR001	5/27/13	Sipkema	Klein Curacao	134	sponge tissue from Dactylocalyx pumiceus	TRUE	0	EMP	marine benthic biome	animal-associated habitat	organic material feature	host-associated	sponges	Healthy	BDR001	436081	3	11.9818	NA	-68.6449			NA	Laboratory of Microbiology, Wageningen University	NA		TRUE	NA	sponge tissue	CURASUB13-09, South side of Klein Curacao, Netherlands	Hexactinosida	10533	1163772		NA
10533.BDR004	10793.10533.BDR004	Pachastrella sp.	sponge metagenome	BDR004	5/27/13	Sipkema	Klein Curacao	NA	sponge tissue from Pachastrella sp.new	TRUE	0	EMP	marine benthic biome	animal-associated habitat	organic material feature	host-associated	sponges	Healthy	BDR004	881970	3	11.9818	NA	-68.6449			NA	Laboratory of Microbiology, Wageningen University	NA		TRUE	NA	sponge tissue	CURASUB13-09, South side of Klein Curacao, Netherlands	Tetractinellida	10533	1163772		NA
10533.BDR005	10793.10533.BDR005	Geodia sp.	sponge metagenome	BDR005	5/27/13	Sipkema	Klein Curacao	156	sponge tissue from Geodia sp. new	TRUE	0	EMP	marine benthic biome	animal-associated habitat	organic material feature	host-associated	sponges	Healthy	BDR005	6046	3	11.9818	NA	-68.6449			NA	Laboratory of Microbiology, Wageningen University	NA		TRUE	NA	sponge tissue	CURASUB13-09, South side of Klein Curacao, Netherlands	Tetractinellida	10533	1163772		NA
10533.BDR008	10793.10533.BDR008	Neopetrosia sp.	sponge metagenome	BDR008	5/30/13	Sipkema	Bonaire Island	108	sponge tissue from Neopetrosia sp.new 2	TRUE	0	EMP	marine benthic biome	animal-associated habitat	organic material feature	host-associated	sponges	Healthy	BDR008	595364	3	12.1469	NA	-68.2821			NA	Laboratory of Microbiology, Wageningen University	NA		TRUE	NA	sponge tissue	BON1, Kralendijk pier, Bonaire, Netherlands	Haplosclerida	10533	1163772		NA
10533.BDR009	10793.10533.BDR009	Antho sp.	sponge metagenome	BDR009	5/30/13	Sipkema	Bonaire Island	108	sponge tissue from Antho sp. new	TRUE	0	EMP	marine benthic biome	animal-associated habitat	organic material feature	host-associated	sponges	Healthy	BDR009	942675	3	12.1469	NA	-68.2821			NA	Laboratory of Microbiology, Wageningen University	NA		TRUE	NA	sponge tissue	BON1, Kralendijk pier, Bonaire, Netherlands	Poecilosclerida	10533	1163772		NA
10533.BDR010	10793.10533.BDR010	Dactylocalycidae	sponge metagenome	BDR010	5/30/13	Sipkema	Bonaire Island	136	sponge tissue from Dactylocalyx pumiceus	TRUE	0	EMP	marine benthic biome	animal-associated habitat	organic material feature	host-associated	sponges	Healthy	BDR010	436081	3	12.1469	NA	-68.2821			NA	Laboratory of Microbiology, Wageningen University	NA		TRUE	NA	sponge tissue	BON1, Kralendijk pier, Bonaire, Netherlands	Hexactinosida	10533	1163772		NA
10533.BDR011	10793.10533.BDR011	Dactylocalycidae	sponge metagenome	BDR011	5/30/13	Sipkema	Bonaire Island	NA	sponge tissue from Dactylocalyx pumiceus	TRUE	0	EMP	marine benthic biome	animal-associated habitat	organic material feature	host-associated	sponges	Healthy	BDR011	436081	3	12.1469	NA	-68.2821			NA	Laboratory of Microbiology, Wageningen University	NA		TRUE	NA	sponge tissue	BON1, Kralendijk pier, Bonaire, Netherlands	Hexactinosida	10533	1163772		NA
10533.BDR013	10793.10533.BDR013	Neopetrosia sp.	sponge metagenome	BDR013	5/30/13	Sipkema	Bonaire Island	111	sponge tissue from Neopetrosia sp.new 2	TRUE	0	EMP	marine benthic biome	animal-associated habitat	organic material feature	host-associated	sponges	Healthy	BDR013	595364	3	12.1469	NA	-68.2821			NA	Laboratory of Microbiology, Wageningen University	NA		TRUE	NA	sponge tissue	BON1, Kralendijk pier, Bonaire, Netherlands	Haplosclerida	10533	1163772		NA
10533.BDR014	10793.10533.BDR014	Agelas flabelliformis	sponge metagenome	BDR014	5/30/13	Sipkema	Bonaire Island	112	sponge tissue from Agelas flabelliformis	TRUE	0	EMP	marine benthic biome	animal-associated habitat	organic material feature	host-associated	sponges	Healthy	BDR014	72714	3	12.1469	NA	-68.2821			NA	Laboratory of Microbiology, Wageningen University	NA		TRUE	NA	sponge tissue	BON1, Kralendijk pier, Bonaire, Netherlands	Agelasida	10533	1163772		NA
10533.BDR015	10793.10533.BDR015	Porifera	sponge metagenome	BDR015	5/30/13	Sipkema	Bonaire Island	142	sponge tissue from Gastrophanella implexa	TRUE	0	EMP	marine benthic biome	animal-associated habitat	organic material feature	host-associated	sponges	Healthy	BDR015	6040	3	12.1469	NA	-68.2821			NA	Laboratory of Microbiology, Wageningen University	NA		TRUE	NA	sponge tissue	BON1, Kralendijk pier, Bonaire, Netherlands	NA	10533	1163772		NA
10533.BDR016	10793.10533.BDR016	Dactylocalycidae	sponge metagenome	BDR016	5/30/13	Sipkema	Bonaire Island	NA	sponge tissue from Dactylocalyx pumiceus	TRUE	0	EMP	marine benthic biome	animal-associated habitat	organic material feature	host-associated	sponges	Healthy	BDR016	436081	3	12.1469	NA	-68.2821			NA	Laboratory of Microbiology, Wageningen University	NA		TRUE	NA	sponge tissue	BON1, Kralendijk pier, Bonaire, Netherlands	Hexactinosida	10533	1163772		NA
10533.BDR019	10793.10533.BDR019	Spongosorites sp.	sponge metagenome	BDR019	5/30/13	Sipkema	Bonaire Island	152	sponge tissue from Spongosorites ruetzleri	TRUE	0	EMP	marine benthic biome	animal-associated habitat	organic material feature	host-associated	sponges	Healthy	BDR019	6070	3	12.1469	NA	-68.2821			NA	Laboratory of Microbiology, Wageningen University	NA		TRUE	NA	sponge tissue	BON2, Kralendijk pier, Bonaire, Netherlands	Suberitida	10533	1163772		NA
10533.BDR023	10793.10533.BDR023	Caminus sp.	sponge metagenome	BDR023	5/30/13	Sipkema	Bonaire Island	122-137	sponge tissue from Caminus sp. new	TRUE	0	EMP	marine benthic biome	animal-associated habitat	organic material feature	host-associated	sponges	Healthy	BDR023	519553	3	12.1469	NA	-68.2821			NA	Laboratory of Microbiology, Wageningen University	NA		TRUE	NA	sponge tissue	BON2, Kralendijk pier, Bonaire, Netherlands	Tetractinellida	10533	1163772		NA
10533.BDR024	10793.10533.BDR024	Theonella atlantica	sponge metagenome	BDR024	5/31/13	Sipkema	Bonaire Island	131	sponge tissue from Theonella atlantica	TRUE	0	EMP	marine benthic biome	animal-associated habitat	organic material feature	host-associated	sponges	Healthy	BDR024	1778910	3	12.137	NA	-68.286			NA	Laboratory of Microbiology, Wageningen University	NA		TRUE	NA	sponge tissue	BON3, Curoil Dock, Boilpier, Bonaire, Netherlands	Tetractinellida	10533	1163772		NA
10533.BDR025	10793.10533.BDR025	Theonella atlantica	sponge metagenome	BDR025	5/31/13	Sipkema	Bonaire Island	122	sponge tissue from Theonella atlantica	TRUE	0	EMP	marine benthic biome	animal-associated habitat	organic material feature	host-associated	sponges	Healthy	BDR025	1778910	3	12.137	NA	-68.286			NA	Laboratory of Microbiology, Wageningen University	NA		TRUE	NA	sponge tissue	BON3, Curoil Dock, Boilpier, Bonaire, Netherlands	Tetractinellida	10533	1163772		NA
10533.BDR026	10793.10533.BDR026	Discodermia dissoluta	sponge metagenome	BDR026	5/31/13	Sipkema	Bonaire Island	121	sponge tissue from Discodermia dissoluta	TRUE	0	EMP	marine benthic biome	animal-associated habitat	organic material feature	host-associated	sponges	Healthy	BDR026	76345	3	12.137	NA	-68.286			NA	Laboratory of Microbiology, Wageningen University	NA		TRUE	NA	sponge tissue	BON3, Curoil Dock, Boilpier, Bonaire, Netherlands	Tetractinellida	10533	1163772		NA
10533.BDR029	10793.10533.BDR029	Aciculites sp.	sponge metagenome	BDR029	5/31/13	Sipkema	Bonaire Island	107	sponge tissue from Aciculites cribrophora	TRUE	0	EMP	marine benthic biome	animal-associated habitat	organic material feature	host-associated	sponges	Healthy	BDR029	283584	3	12.137	NA	-68.286			NA	Laboratory of Microbiology, Wageningen University	NA		TRUE	NA	sponge tissue	BON3, Curoil Dock, Boilpier, Bonaire, Netherlands	Tetractinellida	10533	1163772		NA
10533.BDR030	10793.10533.BDR030	Corallistes typus	sponge metagenome	BDR030	5/31/13	Sipkema	Bonaire Island	198	sponge tissue from Corallistes typus	TRUE	0	EMP	marine benthic biome	animal-associated habitat	organic material feature	host-associated	sponges	Healthy	BDR030	73793	3	12.137	NA	-68.286			NA	Laboratory of Microbiology, Wageningen University	NA		TRUE	NA	sponge tissue	BON3, Curoil Dock, Boilpier, Bonaire, Netherlands	Tetractinellida	10533	1163772		NA
10533.BDR032	10793.10533.BDR032	Dactylocalycidae	sponge metagenome	BDR032	5/31/13	Sipkema	Bonaire Island	173	sponge tissue from Dactylocalyx pumiceus	TRUE	0	EMP	marine benthic biome	animal-associated habitat	organic material feature	host-associated	sponges	Healthy	BDR032	436081	3	12.137	NA	-68.286			NA	Laboratory of Microbiology, Wageningen University	NA		TRUE	NA	sponge tissue	BON3, Curoil Dock, Boilpier, Bonaire, Netherlands	Hexactinosida	10533	1163772		NA
10533.BDR033	10793.10533.BDR033	Pachastrella sp.	sponge metagenome	BDR033	5/31/13	Sipkema	Bonaire Island	159	sponge tissue from Pachastrella sp. aff. Abyssi	TRUE	0	EMP	marine benthic biome	animal-associated habitat	organic material feature	host-associated	sponges	Healthy	BDR033	881970	3	12.137	NA	-68.286			NA	Laboratory of Microbiology, Wageningen University	NA		TRUE	NA	sponge tissue	BON3, Curoil Dock, Boilpier, Bonaire, Netherlands	Tetractinellida	10533	1163772		NA
10533.BDR035	10793.10533.BDR035	Caminus sp.	sponge metagenome	BDR035	5/31/13	Sipkema	Bonaire Island	198	sponge tissue from Caminus sp. new	TRUE	0	EMP	marine benthic biome	animal-associated habitat	organic material feature	host-associated	sponges	Healthy	BDR035	519553	3	12.137	NA	-68.286			NA	Laboratory of Microbiology, Wageningen University	NA		TRUE	NA	sponge tissue	BON3, Curoil Dock, Boilpier, Bonaire, Netherlands	Tetractinellida	10533	1163772		NA
10533.BDR036	10793.10533.BDR036	Characella sp.	sponge metagenome	BDR036	5/31/13	Sipkema	Bonaire Island	159	sponge tissue from Characella aspera	TRUE	0	EMP	marine benthic biome	animal-associated habitat	organic material feature	host-associated	sponges	Healthy	BDR036	554635	3	12.137	NA	-68.286			NA	Laboratory of Microbiology, Wageningen University	NA		TRUE	NA	sponge tissue	BON3, Curoil Dock, Boilpier, Bonaire, Netherlands	Tetractinellida	10533	1163772		NA
10533.BDR037	10793.10533.BDR037	Neopetrosia sp.	sponge metagenome	BDR037	5/31/13	Sipkema	Bonaire Island	88	sponge tissue from Neopetrosia sp.new2	TRUE	0	EMP	marine benthic biome	animal-associated habitat	organic material feature	host-associated	sponges	Healthy	BDR037	595364	3	12.137	NA	-68.286			NA	Laboratory of Microbiology, Wageningen University	NA		TRUE	NA	sponge tissue	BON3, Curoil Dock, Boilpier, Bonaire, Netherlands	Haplosclerida	10533	1163772		NA
10533.BDR038	10793.10533.BDR038	Spongosorites sp.	sponge metagenome	BDR038	5/31/13	Sipkema	Bonaire Island	151	sponge tissue from Spongosorites ruetzleri	TRUE	0	EMP	marine benthic biome	animal-associated habitat	organic material feature	host-associated	sponges	Healthy	BDR038	6070	3	12.137	NA	-68.286			NA	Laboratory of Microbiology, Wageningen University	NA		TRUE	NA	sponge tissue	BON3, Curoil Dock, Boilpier, Bonaire, Netherlands	Suberitida	10533	1163772		NA
10533.BDR043	10793.10533.BDR043	Porifera	sponge metagenome	BDR043	5/31/13	Sipkema	Bonaire Island	121	sponge tissue from Neopelta perfecta	TRUE	0	EMP	marine benthic biome	animal-associated habitat	organic material feature	host-associated	sponges	Healthy	BDR043	6040	3	12.137	NA	-68.286			NA	Laboratory of Microbiology, Wageningen University	NA		TRUE	NA	sponge tissue	BON3, Curoil Dock, Boilpier, Bonaire, Netherlands	NA	10533	1163772		NA
10533.BDR049	10793.10533.BDR049	Plakinastrella sp.	sponge metagenome	BDR049	6/1/13	Sipkema	Bonaire Island	242	sponge tissue from Plakinastrella sp. new	TRUE	0	EMP	marine benthic biome	animal-associated habitat	organic material feature	host-associated	sponges	Healthy	BDR049	283416	3	12.08	NA	-68.2938			NA	Laboratory of Microbiology, Wageningen University	NA		TRUE	NA	sponge tissue	BON4, Cargill pier, Bonaire, Netherlands	Plakinidae	10533	1163772		NA
10533.BDR050	10793.10533.BDR050	Topsentia sp.	sponge metagenome	BDR050	6/1/13	Sipkema	Bonaire Island	246	sponge tissue from Topsentia pseudoporrecta	TRUE	0	EMP	marine benthic biome	animal-associated habitat	organic material feature	host-associated	sponges	Healthy	BDR050	279594	3	12.08	NA	-68.2938			NA	Laboratory of Microbiology, Wageningen University	NA		TRUE	NA	sponge tissue	BON4, Cargill pier, Bonaire, Netherlands	Suberitida	10533	1163772		NA
10533.BDR052	10793.10533.BDR052	Aciculites sp.	sponge metagenome	BDR052	6/1/13	Sipkema	Bonaire Island	237	sponge tissue from Aciculites cribrophora	TRUE	0	EMP	marine benthic biome	animal-associated habitat	organic material feature	host-associated	sponges	Healthy	BDR052	283584	3	12.08	NA	-68.2938			NA	Laboratory of Microbiology, Wageningen University	NA		TRUE	NA	sponge tissue	BON4, Cargill pier, Bonaire, Netherlands	Tetractinellida	10533	1163772		NA
10533.BDR056	10793.10533.BDR056	Leiodermatium lynceus	sponge metagenome	BDR056	6/1/13	Sipkema	Bonaire Island	245	sponge tissue from Leiodermatium lynceus	TRUE	0	EMP	marine benthic biome	animal-associated habitat	organic material feature	host-associated	sponges	Healthy	BDR056	1778909	3	12.08	NA	-68.2938			NA	Laboratory of Microbiology, Wageningen University	NA		TRUE	NA	sponge tissue	BON4, Cargill pier, Bonaire, Netherlands	Tetractinellida	10533	1163772		NA
10533.BDR060	10793.10533.BDR060	Calyx sp.	sponge metagenome	BDR060	6/1/13	Sipkema	Bonaire Island	232	sponge tissue from Calyx sp.new	TRUE	0	EMP	marine benthic biome	animal-associated habitat	organic material feature	host-associated	sponges	Healthy	BDR060	295246	3	12.08	NA	-68.2938			NA	Laboratory of Microbiology, Wageningen University	NA		TRUE	NA	sponge tissue	BON4, Cargill pier, Bonaire, Netherlands	Haplosclerida	10533	1163772		NA
10533.BDR061	10793.10533.BDR061	Siphonodictyon viridescens	sponge metagenome	BDR061	6/1/13	Sipkema	Bonaire Island	247	sponge tissue from Siphonodictyon viridescens	TRUE	0	EMP	marine benthic biome	animal-associated habitat	organic material feature	host-associated	sponges	Healthy	BDR061	1336944	3	12.08	NA	-68.2938			NA	Laboratory of Microbiology, Wageningen University	NA		TRUE	NA	sponge tissue	BON4, Cargill pier, Bonaire, Netherlands	Haplosclerida	10533	1163772		NA
10533.BDR063	10793.10533.BDR063	Lithistida sp.	sponge metagenome	BDR063	6/1/13	Sipkema	Bonaire Island	232	sponge tissue from Lithistida (genus?)	TRUE	0	EMP	marine benthic biome	animal-associated habitat	organic material feature	host-associated	sponges	Healthy	BDR063	1779146	3	12.08	NA	-68.2938			NA	Laboratory of Microbiology, Wageningen University	NA		TRUE	NA	sponge tissue	BON4, Cargill pier, Bonaire, Netherlands	NA	10533	1163772		NA
10533.BDR064	10793.10533.BDR064	Pachastrella sp.	sponge metagenome	BDR064	6/1/13	Sipkema	Bonaire Island	223	sponge tissue from Pachastrella aff. Abyssi	TRUE	0	EMP	marine benthic biome	animal-associated habitat	organic material feature	host-associated	sponges	Healthy	BDR064	881970	3	12.08	NA	-68.2938			NA	Laboratory of Microbiology, Wageningen University	NA		TRUE	NA	sponge tissue	BON4, Cargill pier, Bonaire, Netherlands	Tetractinellida	10533	1163772		NA
10533.BS1	10793.10533.BS1	Porifera	sponge metagenome	BS1	5/1/14	Webster	Australia	0.5	sponge tissue from Micro Cyano 1	TRUE	0	EMP	marine benthic biome	animal-associated habitat	organic material feature	host-associated	sponges	NA	BS1	6040	6	-9.82425	NA	150.81788			NA	Australian Institute of Marine Science (Townsville, QLD)	NA		TRUE	NA	sponge tissue		NA	10533	1163772	NA	NA
10533.BS2	10793.10533.BS2	Porifera	sponge metagenome	BS2	5/1/14	Webster	Australia	0.5	sponge tissue from Micro Cyano 2	TRUE	0	EMP	marine benthic biome	animal-associated habitat	organic material feature	host-associated	sponges	NA	BS2	6040	6	-9.82425	NA	150.81788			NA	Australian Institute of Marine Science (Townsville, QLD)	NA		TRUE	NA	sponge tissue		NA	10533	1163772	NA	NA
10533.BS3	10793.10533.BS3	Porifera	sponge metagenome	BS3	5/1/14	Webster	Australia	0.5	sponge tissue from Micro Cyano 3	TRUE	0	EMP	marine benthic biome	animal-associated habitat	organic material feature	host-associated	sponges	Healthy	BS3	6040	6	-9.82425	NA	150.81788			NA	Australian Institute of Marine Science (Townsville, QLD)	NA		TRUE	NA	sponge tissue		NA	10533	1163772	NA	NA
10533.BS4	10793.10533.BS4	Cymbastela coralliophila	sponge metagenome	BS4	5/1/14	Webster	Australia	10	Micro Cymbastela bleached 1	TRUE	0	EMP	marine benthic biome	animal-associated habitat	organic material feature	host-associated	sponges	Healthy	BS4	85786	6	-18.5483833	Adult	146.4862			NA	Australian Institute of Marine Science (Townsville, QLD)	NA		TRUE	NA	sponge tissue		Axinellida	10533	1163772	NA	NA
10533.BS5	10793.10533.BS5	Cymbastela coralliophila	sponge metagenome	BS5	5/1/14	Webster	Australia	10	Micro Cymbastela bleached 2	TRUE	0	EMP	marine benthic biome	animal-associated habitat	organic material feature	host-associated	sponges	Healthy	BS5	85786	6	-18.5483833	Adult	146.4862			NA	Australian Institute of Marine Science (Townsville, QLD)	NA		TRUE	NA	sponge tissue		Axinellida	10533	1163772	NA	NA
10533.BS6	10793.10533.BS6	Cymbastela coralliophila	sponge metagenome	BS6	5/1/14	Webster	Australia	10	Micro Cymbastela bleached 3	TRUE	0	EMP	marine benthic biome	animal-associated habitat	organic material feature	host-associated	sponges	Healthy	BS6	85786	6	-18.5483833	Adult	146.4862			NA	Australian Institute of Marine Science (Townsville, QLD)	NA		TRUE	NA	sponge tissue		Axinellida	10533	1163772	NA	NA
10533.BS7	10793.10533.BS7	Cymbastela coralliophila	sponge metagenome	BS7	5/1/14	Webster	Australia	10	Micro Cymbastela bleached 4	TRUE	0	EMP	marine benthic biome	animal-associated habitat	organic material feature	host-associated	sponges	Healthy	BS7	85786	6	-18.5483833	Adult	146.4862			NA	Australian Institute of Marine Science (Townsville, QLD)	NA		TRUE	NA	sponge tissue		Axinellida	10533	1163772	NA	NA
10533.BZ07.62.XT	10793.10533.BZ07.62.XT	Tedania ignis	sponge metagenome	BZ07x62	7/6/07	Thacker	Belize	1	Tissue from the marine sponge Tedania ignis	TRUE	0	EMP	marine benthic biome	animal-associated habitat	organic material feature	host-associated	sponges	NA	BZ07x62	278976	7	16.83056	NA	-88.10417	Set2		NA	Thacker Lab	NA		TRUE	NA	sponge tissue	Twin Cays Mangroves, Belize	Poecilosclerida	10533	1163772	NA	NA
10533.BZ07.64.XT	10793.10533.BZ07.64.XT	Tedania klausi	sponge metagenome	BZ07x64	7/10/07	Thacker	Belize	1	Tissue from the marine sponge Tedania klausi	TRUE	0	EMP	marine benthic biome	animal-associated habitat	organic material feature	host-associated	sponges	NA	BZ07x64	344449	7	16.83056	NA	-88.10417	Set2		NA	Thacker Lab	NA		TRUE	NA	sponge tissue	Twin Cays Mangroves, Belize	Poecilosclerida	10533	1163772	NA	NA
10533.BZ07.65.XT	10793.10533.BZ07.65.XT	Tedania klausi	sponge metagenome	BZ07x65	7/6/07	Thacker	Belize	1	Tissue from the marine sponge Tedania klausii	TRUE	0	EMP	marine benthic biome	animal-associated habitat	organic material feature	host-associated	sponges	NA	BZ07x65	344449	7	16.83056	NA	-88.10417	Set2		NA	Thacker Lab	NA		TRUE	NA	sponge tissue	Twin Cays Mangroves, Belize	Poecilosclerida	10533	1163772	NA	NA
10533.BZ0751.XT	10793.10533.BZ0751.XT	Hyrtios violaceus	sponge metagenome	BZ07x51	7/6/07	Thacker	Belize	5	Tissue from the marine sponge Hyrtios violaceus	TRUE	0	EMP	marine benthic biome	animal-associated habitat	organic material feature	host-associated	sponges	NA	BZ07x51	460929	7	16.83056	NA	-88.10417	Set2		NA	Thacker Lab	NA		TRUE	NA	sponge tissue	Twin Cays Mangroves, Belize	Dictyoceratida	10533	1163772	NA	NA
10533.BZ0761.XT	10793.10533.BZ0761.XT	Tedania ignis	sponge metagenome	BZ07x61	7/6/07	Thacker	Belize	1	Tissue from the marine sponge Tedania ignis	TRUE	0	EMP	marine benthic biome	animal-associated habitat	organic material feature	host-associated	sponges	NA	BZ07x61	278976	7	16.83056	NA	-88.10417	Set2		NA	Thacker Lab	NA		TRUE	NA	sponge tissue	Twin Cays Mangroves, Belize	Poecilosclerida	10533	1163772	NA	NA
10533.BZ09.1.XT	10793.10533.BZ09.1.XT	Tedania ignis	sponge metagenome	BZ09x1	5/22/09	Thacker	Belize	1	Tissue from the marine sponge Tedania ignis	TRUE	0	EMP	marine benthic biome	animal-associated habitat	organic material feature	host-associated	sponges	NA	BZ09x1	278976	7	16.83056	NA	-88.10417	Set1		NA	Thacker Lab	NA		TRUE	NA	sponge tissue	Twin Cays Mangroves, Belize	Poecilosclerida	10533	1163772	NA	NA
10533.BZ09.2.XT	10793.10533.BZ09.2.XT	Tedania klausi	sponge metagenome	BZ09x2	5/22/09	Thacker	Belize	1	Tissue from the marine sponge Tedania klausi	TRUE	0	EMP	marine benthic biome	animal-associated habitat	organic material feature	host-associated	sponges	NA	BZ09x2	344449	7	16.83056	NA	-88.10417	Set2		NA	Thacker Lab	NA		TRUE	NA	sponge tissue	Twin Cays Mangroves, Belize	Poecilosclerida	10533	1163772	NA	NA
10533.CAR1	10793.10533.CAR1	Carteriospongia foliascens	sponge metagenome	CAR1	5/1/14	Webster	Australia	2	Carteriospongia foliascens 250 umol photons/m2/s	TRUE	0	EMP	marine benthic biome	animal-associated habitat	organic material feature	host-associated	sponges	Healthy	CAR1	593584	6	-18.68	Adult	146.5145333			NA	Australian Institute of Marine Science (Townsville, QLD)	NA		TRUE	NA	sponge tissue		Dictyoceratida	10533	1163772	Sponge Responses to dredging-related light attenuation	NA
10533.CAR10	10793.10533.CAR10	Carteriospongia foliascens	sponge metagenome	CAR10	5/1/14	Webster	Australia	2	Carteriospongia foliascens 100 umol photons/m2/s	TRUE	0	EMP	marine benthic biome	animal-associated habitat	organic material feature	host-associated	sponges	Healthy	CAR10	593584	6	-18.68	Adult	146.5145333			NA	Australian Institute of Marine Science (Townsville, QLD)	NA		TRUE	NA	sponge tissue		Dictyoceratida	10533	1163772	Sponge Responses to dredging-related light attenuation	NA
10533.CAR11	10793.10533.CAR11	Carteriospongia foliascens	sponge metagenome	CAR11	5/1/14	Webster	Australia	2	Carteriospongia foliascens 100 umol photons/m2/s	TRUE	0	EMP	marine benthic biome	animal-associated habitat	organic material feature	host-associated	sponges	Healthy	CAR11	593584	6	-18.68	Adult	146.5145333			NA	Australian Institute of Marine Science (Townsville, QLD)	NA		TRUE	NA	sponge tissue		Dictyoceratida	10533	1163772	Sponge Responses to dredging-related light attenuation	NA
10533.CAR12	10793.10533.CAR12	Carteriospongia foliascens	sponge metagenome	CAR12	5/1/14	Webster	Australia	2	Carteriospongia foliascens 100 umol photons/m2/s	TRUE	0	EMP	marine benthic biome	animal-associated habitat	organic material feature	host-associated	sponges	Healthy	CAR12	593584	6	-18.68	Adult	146.5145333			NA	Australian Institute of Marine Science (Townsville, QLD)	NA		TRUE	NA	sponge tissue		Dictyoceratida	10533	1163772	Sponge Responses to dredging-related light attenuation	NA
10533.CAR13	10793.10533.CAR13	Carteriospongia foliascens	sponge metagenome	CAR13	5/1/14	Webster	Australia	2	Carteriospongia foliascens 25 umol photons/m2/s	TRUE	0	EMP	marine benthic biome	animal-associated habitat	organic material feature	host-associated	sponges	Healthy	CAR13	593584	6	-18.68	Adult	146.5145333			NA	Australian Institute of Marine Science (Townsville, QLD)	NA		TRUE	NA	sponge tissue		Dictyoceratida	10533	1163772	Sponge Responses to dredging-related light attenuation	NA
10533.CAR14	10793.10533.CAR14	Carteriospongia foliascens	sponge metagenome	CAR14	5/1/14	Webster	Australia	2	Carteriospongia foliascens 25 umol photons/m2/s	TRUE	0	EMP	marine benthic biome	animal-associated habitat	organic material feature	host-associated	sponges	Healthy	CAR14	593584	6	-18.68	Adult	146.5145333			NA	Australian Institute of Marine Science (Townsville, QLD)	NA		TRUE	NA	sponge tissue		Dictyoceratida	10533	1163772	Sponge Responses to dredging-related light attenuation	NA
10533.CAR15	10793.10533.CAR15	Carteriospongia foliascens	sponge metagenome	CAR15	5/1/14	Webster	Australia	2	Carteriospongia foliascens 25 umol photons/m2/s	TRUE	0	EMP	marine benthic biome	animal-associated habitat	organic material feature	host-associated	sponges	Healthy	CAR15	593584	6	-18.68	Adult	146.5145333			NA	Australian Institute of Marine Science (Townsville, QLD)	NA		TRUE	NA	sponge tissue		Dictyoceratida	10533	1163772	Sponge Responses to dredging-related light attenuation	NA
10533.CAR16	10793.10533.CAR16	Carteriospongia foliascens	sponge metagenome	CAR16	5/1/14	Webster	Australia	2	Carteriospongia foliascens 25 umol photons/m2/s	TRUE	0	EMP	marine benthic biome	animal-associated habitat	organic material feature	host-associated	sponges	Healthy	CAR16	593584	6	-18.68	Adult	146.5145333			NA	Australian Institute of Marine Science (Townsville, QLD)	NA		TRUE	NA	sponge tissue		Dictyoceratida	10533	1163772	Sponge Responses to dredging-related light attenuation	NA
10533.CAR17	10793.10533.CAR17	Carteriospongia foliascens	sponge metagenome	CAR17	5/1/14	Webster	Australia	2	Carteriospongia foliascens 25 umol photons/m2/s	TRUE	0	EMP	marine benthic biome	animal-associated habitat	organic material feature	host-associated	sponges	Healthy	CAR17	593584	6	-18.68	Adult	146.5145333			NA	Australian Institute of Marine Science (Townsville, QLD)	NA		TRUE	NA	sponge tissue		Dictyoceratida	10533	1163772	Sponge Responses to dredging-related light attenuation	NA
10533.CAR18	10793.10533.CAR18	Carteriospongia foliascens	sponge metagenome	CAR18	5/1/14	Webster	Australia	2	Carteriospongia foliascens 25 umol photons/m2/s	TRUE	0	EMP	marine benthic biome	animal-associated habitat	organic material feature	host-associated	sponges	Healthy	CAR18	593584	6	-18.68	Adult	146.5145333			NA	Australian Institute of Marine Science (Townsville, QLD)	NA		TRUE	NA	sponge tissue		Dictyoceratida	10533	1163772	Sponge Responses to dredging-related light attenuation	NA
10533.CAR19	10793.10533.CAR19	Carteriospongia foliascens	sponge metagenome	CAR19	5/1/14	Webster	Australia	2	Carteriospongia foliascens 0 umol photons/m2/s	TRUE	0	EMP	marine benthic biome	animal-associated habitat	organic material feature	host-associated	sponges	Healthy	CAR19	593584	6	-18.68	Adult	146.5145333			NA	Australian Institute of Marine Science (Townsville, QLD)	NA		TRUE	NA	sponge tissue		Dictyoceratida	10533	1163772	Sponge Responses to dredging-related light attenuation	NA
10533.CAR2	10793.10533.CAR2	Carteriospongia foliascens	sponge metagenome	CAR2	5/1/14	Webster	Australia	2	Carteriospongia foliascens 250 umol photons/m2/s	TRUE	0	EMP	marine benthic biome	animal-associated habitat	organic material feature	host-associated	sponges	Healthy	CAR2	593584	6	-18.68	Adult	146.5145333			NA	Australian Institute of Marine Science (Townsville, QLD)	NA		TRUE	NA	sponge tissue		Dictyoceratida	10533	1163772	Sponge Responses to dredging-related light attenuation	NA
10533.CAR20	10793.10533.CAR20	Carteriospongia foliascens	sponge metagenome	CAR20	5/1/14	Webster	Australia	2	Carteriospongia foliascens 0 umol photons/m2/s	TRUE	0	EMP	marine benthic biome	animal-associated habitat	organic material feature	host-associated	sponges	Healthy	CAR20	593584	6	-18.68	Adult	146.5145333			NA	Australian Institute of Marine Science (Townsville, QLD)	NA		TRUE	NA	sponge tissue		Dictyoceratida	10533	1163772	Sponge Responses to dredging-related light attenuation	NA
10533.CAR21	10793.10533.CAR21	Carteriospongia foliascens	sponge metagenome	CAR21	5/1/14	Webster	Australia	2	Carteriospongia foliascens 0 umol photons/m2/s	TRUE	0	EMP	marine benthic biome	animal-associated habitat	organic material feature	host-associated	sponges	Healthy	CAR21	593584	6	-18.68	Adult	146.5145333			NA	Australian Institute of Marine Science (Townsville, QLD)	NA		TRUE	NA	sponge tissue		Dictyoceratida	10533	1163772	Sponge Responses to dredging-related light attenuation	NA
10533.CAR22	10793.10533.CAR22	Carteriospongia foliascens	sponge metagenome	CAR22	5/1/14	Webster	Australia	2	Carteriospongia foliascens 0 umol photons/m2/s	TRUE	0	EMP	marine benthic biome	animal-associated habitat	organic material feature	host-associated	sponges	Healthy	CAR22	593584	6	-18.68	Adult	146.5145333			NA	Australian Institute of Marine Science (Townsville, QLD)	NA		TRUE	NA	sponge tissue		Dictyoceratida	10533	1163772	Sponge Responses to dredging-related light attenuation	NA
10533.CAR23	10793.10533.CAR23	Carteriospongia foliascens	sponge metagenome	CAR23	5/1/14	Webster	Australia	2	Carteriospongia foliascens 0 umol photons/m2/s	TRUE	0	EMP	marine benthic biome	animal-associated habitat	organic material feature	host-associated	sponges	Healthy	CAR23	593584	6	-18.68	Adult	146.5145333			NA	Australian Institute of Marine Science (Townsville, QLD)	NA		TRUE	NA	sponge tissue		Dictyoceratida	10533	1163772	Sponge Responses to dredging-related light attenuation	NA
10533.CAR24	10793.10533.CAR24	Carteriospongia foliascens	sponge metagenome	CAR24	5/1/14	Webster	Australia	2	Carteriospongia foliascens 0 umol photons/m2/s	TRUE	0	EMP	marine benthic biome	animal-associated habitat	organic material feature	host-associated	sponges	Healthy	CAR24	593584	6	-18.68	Adult	146.5145333			NA	Australian Institute of Marine Science (Townsville, QLD)	NA		TRUE	NA	sponge tissue		Dictyoceratida	10533	1163772	Sponge Responses to dredging-related light attenuation	NA
10533.CAR24B	10793.10533.CAR24B	Carteriospongia foliascens	sponge metagenome	CAR24B	5/1/14	Webster	Australia	2	Carteriospongia foliascens 0 umol photons/m2/s Diseased Tissue	TRUE	0	EMP	marine benthic biome	animal-associated habitat	organic material feature	host-associated	sponges	Diseased	CAR24B	593584	6	-18.68	Adult	146.5145333			NA	Australian Institute of Marine Science (Townsville, QLD)	NA		TRUE	NA	sponge tissue		Dictyoceratida	10533	1163772	Sponge Responses to dredging-related light attenuation	NA
10533.CAR25	10793.10533.CAR25	Carteriospongia foliascens	sponge metagenome	CAR25	5/1/14	Webster	Australia	2	Carteriospongia foliascens Control (Ambient Light)	TRUE	0	EMP	marine benthic biome	animal-associated habitat	organic material feature	host-associated	sponges	Healthy	CAR25	593584	6	-18.68	Adult	146.5145333			NA	Australian Institute of Marine Science (Townsville, QLD)	NA		TRUE	NA	sponge tissue		Dictyoceratida	10533	1163772	Sponge Responses to dredging-related light attenuation	NA
10533.CAR26	10793.10533.CAR26	Carteriospongia foliascens	sponge metagenome	CAR26	5/1/14	Webster	Australia	2	Carteriospongia foliascens Control (Ambient Light)	TRUE	0	EMP	marine benthic biome	animal-associated habitat	organic material feature	host-associated	sponges	Healthy	CAR26	593584	6	-18.68	Adult	146.5145333			NA	Australian Institute of Marine Science (Townsville, QLD)	NA		TRUE	NA	sponge tissue		Dictyoceratida	10533	1163772	Sponge Responses to dredging-related light attenuation	NA
10533.CAR27	10793.10533.CAR27	Carteriospongia foliascens	sponge metagenome	CAR27	5/1/14	Webster	Australia	2	Carteriospongia foliascens Control (Ambient Light)	TRUE	0	EMP	marine benthic biome	animal-associated habitat	organic material feature	host-associated	sponges	Healthy	CAR27	593584	6	-18.68	Adult	146.5145333			NA	Australian Institute of Marine Science (Townsville, QLD)	NA		TRUE	NA	sponge tissue		Dictyoceratida	10533	1163772	Sponge Responses to dredging-related light attenuation	NA
10533.CAR28	10793.10533.CAR28	Carteriospongia foliascens	sponge metagenome	CAR28	5/1/14	Webster	Australia	2	Carteriospongia foliascens Control (Ambient Light)	TRUE	0	EMP	marine benthic biome	animal-associated habitat	organic material feature	host-associated	sponges	Healthy	CAR28	593584	6	-18.68	Adult	146.5145333			NA	Australian Institute of Marine Science (Townsville, QLD)	NA		TRUE	NA	sponge tissue		Dictyoceratida	10533	1163772	Sponge Responses to dredging-related light attenuation	NA
10533.CAR29	10793.10533.CAR29	Carteriospongia foliascens	sponge metagenome	CAR29	5/1/14	Webster	Australia	2	Carteriospongia foliascens Control (Time 0)	TRUE	0	EMP	marine benthic biome	animal-associated habitat	organic material feature	host-associated	sponges	Healthy	CAR29	593584	6	-18.68	Adult	146.5145333			NA	Australian Institute of Marine Science (Townsville, QLD)	NA		TRUE	NA	sponge tissue		Dictyoceratida	10533	1163772	Sponge Responses to dredging-related light attenuation	NA
10533.CAR3	10793.10533.CAR3	Carteriospongia foliascens	sponge metagenome	CAR3	5/1/14	Webster	Australia	2	Carteriospongia foliascens 250 umol photons/m2/s	TRUE	0	EMP	marine benthic biome	animal-associated habitat	organic material feature	host-associated	sponges	Healthy	CAR3	593584	6	-18.68	Adult	146.5145333			NA	Australian Institute of Marine Science (Townsville, QLD)	NA		TRUE	NA	sponge tissue		Dictyoceratida	10533	1163772	Sponge Responses to dredging-related light attenuation	NA
10533.CAR30	10793.10533.CAR30	Carteriospongia foliascens	sponge metagenome	CAR30	5/1/14	Webster	Australia	2	Carteriospongia foliascens Control (Time 0)	TRUE	0	EMP	marine benthic biome	animal-associated habitat	organic material feature	host-associated	sponges	Healthy	CAR30	593584	6	-18.68	Adult	146.5145333			NA	Australian Institute of Marine Science (Townsville, QLD)	NA		TRUE	NA	sponge tissue		Dictyoceratida	10533	1163772	Sponge Responses to dredging-related light attenuation	NA
10533.CAR31	10793.10533.CAR31	Carteriospongia foliascens	sponge metagenome	CAR31	5/1/14	Webster	Australia	2	Carteriospongia foliascens Control (Time 0)	TRUE	0	EMP	marine benthic biome	animal-associated habitat	organic material feature	host-associated	sponges	Healthy	CAR31	593584	6	-18.68	Adult	146.5145333			NA	Australian Institute of Marine Science (Townsville, QLD)	NA		TRUE	NA	sponge tissue		Dictyoceratida	10533	1163772	Sponge Responses to dredging-related light attenuation	NA
10533.CAR32	10793.10533.CAR32	Carteriospongia foliascens	sponge metagenome	CAR32	5/1/14	Webster	Australia	2	Carteriospongia foliascens Field Control	TRUE	0	EMP	marine benthic biome	animal-associated habitat	organic material feature	host-associated	sponges	Healthy	CAR32	593584	6	-18.68	Adult	146.5145333			NA	Australian Institute of Marine Science (Townsville, QLD)	NA		TRUE	NA	sponge tissue		Dictyoceratida	10533	1163772	Sponge Responses to dredging-related light attenuation	NA
10533.CAR33	10793.10533.CAR33	Carteriospongia foliascens	sponge metagenome	CAR33	5/1/14	Webster	Australia	2	Carteriospongia foliascens Field Control	TRUE	0	EMP	marine benthic biome	animal-associated habitat	organic material feature	host-associated	sponges	Healthy	CAR33	593584	6	-18.68	Adult	146.5145333			NA	Australian Institute of Marine Science (Townsville, QLD)	NA		TRUE	NA	sponge tissue		Dictyoceratida	10533	1163772	Sponge Responses to dredging-related light attenuation	NA
10533.CAR34	10793.10533.CAR34	Carteriospongia foliascens	sponge metagenome	CAR34	5/1/14	Webster	Australia	2	Carteriospongia foliascens Field Control	TRUE	0	EMP	marine benthic biome	animal-associated habitat	organic material feature	host-associated	sponges	Healthy	CAR34	593584	6	-18.68	Adult	146.5145333			NA	Australian Institute of Marine Science (Townsville, QLD)	NA		TRUE	NA	sponge tissue		Dictyoceratida	10533	1163772	Sponge Responses to dredging-related light attenuation	NA
10533.CAR4	10793.10533.CAR4	Carteriospongia foliascens	sponge metagenome	CAR4	5/1/14	Webster	Australia	2	Carteriospongia foliascens 250 umol photons/m2/s	TRUE	0	EMP	marine benthic biome	animal-associated habitat	organic material feature	host-associated	sponges	Healthy	CAR4	593584	6	-18.68	Adult	146.5145333			NA	Australian Institute of Marine Science (Townsville, QLD)	NA		TRUE	NA	sponge tissue		Dictyoceratida	10533	1163772	Sponge Responses to dredging-related light attenuation	NA
10533.CAR5	10793.10533.CAR5	Carteriospongia foliascens	sponge metagenome	CAR5	5/1/14	Webster	Australia	2	Carteriospongia foliascens 250 umol photons/m2/s	TRUE	0	EMP	marine benthic biome	animal-associated habitat	organic material feature	host-associated	sponges	Healthy	CAR5	593584	6	-18.68	Adult	146.5145333			NA	Australian Institute of Marine Science (Townsville, QLD)	NA		TRUE	NA	sponge tissue		Dictyoceratida	10533	1163772	Sponge Responses to dredging-related light attenuation	NA
10533.CAR6	10793.10533.CAR6	Carteriospongia foliascens	sponge metagenome	CAR6	5/1/14	Webster	Australia	2	Carteriospongia foliascens 250 umol photons/m2/s	TRUE	0	EMP	marine benthic biome	animal-associated habitat	organic material feature	host-associated	sponges	Healthy	CAR6	593584	6	-18.68	Adult	146.5145333			NA	Australian Institute of Marine Science (Townsville, QLD)	NA		TRUE	NA	sponge tissue		Dictyoceratida	10533	1163772	Sponge Responses to dredging-related light attenuation	NA
10533.CAR7	10793.10533.CAR7	Carteriospongia foliascens	sponge metagenome	CAR7	5/1/14	Webster	Australia	2	Carteriospongia foliascens 100 umol photons/m2/s	TRUE	0	EMP	marine benthic biome	animal-associated habitat	organic material feature	host-associated	sponges	Healthy	CAR7	593584	6	-18.68	Adult	146.5145333			NA	Australian Institute of Marine Science (Townsville, QLD)	NA		TRUE	NA	sponge tissue		Dictyoceratida	10533	1163772	Sponge Responses to dredging-related light attenuation	NA
10533.CAR8	10793.10533.CAR8	Carteriospongia foliascens	sponge metagenome	CAR8	5/1/14	Webster	Australia	2	Carteriospongia foliascens 100 umol photons/m2/s	TRUE	0	EMP	marine benthic biome	animal-associated habitat	organic material feature	host-associated	sponges	Healthy	CAR8	593584	6	-18.68	Adult	146.5145333			NA	Australian Institute of Marine Science (Townsville, QLD)	NA		TRUE	NA	sponge tissue		Dictyoceratida	10533	1163772	Sponge Responses to dredging-related light attenuation	NA
10533.CAR9	10793.10533.CAR9	Carteriospongia foliascens	sponge metagenome	CAR9	5/1/14	Webster	Australia	2	Carteriospongia foliascens 100 umol photons/m2/s	TRUE	0	EMP	marine benthic biome	animal-associated habitat	organic material feature	host-associated	sponges	Healthy	CAR9	593584	6	-18.68	Adult	146.5145333			NA	Australian Institute of Marine Science (Townsville, QLD)	NA		TRUE	NA	sponge tissue		Dictyoceratida	10533	1163772	Sponge Responses to dredging-related light attenuation	NA
10533.CB1	10793.10533.CB1	Chondrosia reniformis	sponge metagenome	CB1	8/22/12	Steindler	Italy	6	sponge tissue from Chondrosia reniformis	TRUE	0	EMP	marine benthic biome	animal-associated habitat	organic material feature	host-associated	sponges	NA	CB1	68574	3	44.3101	NA	9.2117			NA	Steindler Lab	NA		TRUE	NA	sponge tissue	Paraggi	Chondrillida	10533	1163772	NA	NA
10533.CB2	10793.10533.CB2	Chondrosia reniformis	sponge metagenome	CB2	8/22/12	Steindler	Italy	6	sponge tissue from Chondrosia reniformis	TRUE	0	EMP	marine benthic biome	animal-associated habitat	organic material feature	host-associated	sponges	NA	CB2	68574	3	44.3101	NA	9.2117			NA	Steindler Lab	NA		TRUE	NA	sponge tissue	Paraggi	Chondrillida	10533	1163772	NA	NA
10533.CB3	10793.10533.CB3	Chondrosia reniformis	sponge metagenome	CB3	8/22/12	Steindler	Italy	6	sponge tissue from Chondrosia reniformis	TRUE	0	EMP	marine benthic biome	animal-associated habitat	organic material feature	host-associated	sponges	NA	CB3	68574	3	44.3101	NA	9.2117			NA	Steindler Lab	NA		TRUE	NA	sponge tissue	Paraggi	Chondrillida	10533	1163772	NA	NA
10533.Cca.3.1a	10793.10533.Cca.3.1a	Corticium sp.	sponge metagenome	Cca 3.1a	7/1/12	Montoya	Spain	10	sponge tissue from Corticium candelabrum	TRUE	0	EMP	marine benthic biome	animal-associated habitat	organic material feature	host-associated	sponges	Healthy	Cca.3.1a	121491	5	42.05	Adult	3.2			NA	Institute of Marine Sciences (ICM-CSIC)	NA		TRUE	NA	sponge tissue	Cala Montgo1, Spain	Plakinidae	10533	1163772		NA
10533.Cca.3.1b	10793.10533.Cca.3.1b	Corticium sp.	sponge metagenome	Cca 3.1b	7/1/12	Montoya	Spain	10	sponge tissue from Corticium candelabrum	TRUE	0	EMP	marine benthic biome	animal-associated habitat	organic material feature	host-associated	sponges	Healthy	Cca.3.1b	121491	5	42.05	Adult	3.2			NA	Institute of Marine Sciences (ICM-CSIC)	NA		TRUE	NA	sponge tissue	Cala Montgo1, Spain	Plakinidae	10533	1163772		NA
10533.Cca.3.2a	10793.10533.Cca.3.2a	Corticium sp.	sponge metagenome	Cca 3.2a	7/1/12	Montoya	Spain	10	sponge tissue from Corticium candelabrum	TRUE	0	EMP	marine benthic biome	animal-associated habitat	organic material feature	host-associated	sponges	Healthy	Cca.3.2a	121491	5	42.05	Adult	3.2			NA	Institute of Marine Sciences (ICM-CSIC)	NA		TRUE	NA	sponge tissue	Cala Montgo1, Spain	Plakinidae	10533	1163772		NA
10533.Cca.3.3a	10793.10533.Cca.3.3a	Corticium sp.	sponge metagenome	Cca 3.3a	7/1/12	Montoya	Spain	10	sponge tissue from Corticium candelabrum	TRUE	0	EMP	marine benthic biome	animal-associated habitat	organic material feature	host-associated	sponges	Healthy	Cca.3.3a	121491	5	42.05	Adult	3.2			NA	Institute of Marine Sciences (ICM-CSIC)	NA		TRUE	NA	sponge tissue	Cala Montgo1, Spain	Plakinidae	10533	1163772		NA
10533.Cca.3.4a	10793.10533.Cca.3.4a	Corticium sp.	sponge metagenome	Cca 3.4a	7/1/12	Montoya	Spain	10	sponge tissue from Corticium candelabrum	TRUE	0	EMP	marine benthic biome	animal-associated habitat	organic material feature	host-associated	sponges	Healthy	Cca.3.4a	121491	5	42.05	Adult	3.2			NA	Institute of Marine Sciences (ICM-CSIC)	NA		TRUE	NA	sponge tissue	Cala Montgo1, Spain	Plakinidae	10533	1163772		NA
10533.Cca.3.5a	10793.10533.Cca.3.5a	Corticium sp.	sponge metagenome	Cca 3.5a	7/1/12	Montoya	Spain	10	sponge tissue from Corticium candelabrum	TRUE	0	EMP	marine benthic biome	animal-associated habitat	organic material feature	host-associated	sponges	Healthy	Cca.3.5a	121491	5	42.05	Adult	3.2			NA	Institute of Marine Sciences (ICM-CSIC)	NA		TRUE	NA	sponge tissue	Cala Montgo1, Spain	Plakinidae	10533	1163772		NA
10533.Cce.27.1a	10793.10533.Cce.27.1a	Cliona celata	sponge metagenome	Cce 27.1a	7/1/12	Montoya	Spain	10	sponge tissue from Cliona celata	TRUE	0	EMP	marine benthic biome	animal-associated habitat	organic material feature	host-associated	sponges	Healthy	Cce.27.1a	269049	5	42.05	Adult	3.2			NA	Institute of Marine Sciences (ICM-CSIC)	NA		TRUE	NA	sponge tissue	Cala Montgo1, Spain	Clionaida	10533	1163772		NA
10533.Cce.27.1b	10793.10533.Cce.27.1b	Cliona celata	sponge metagenome	Cce 27.1b	7/1/12	Montoya	Spain	10	sponge tissue from Cliona celata	TRUE	0	EMP	marine benthic biome	animal-associated habitat	organic material feature	host-associated	sponges	Healthy	Cce.27.1b	269049	5	42.05	Adult	3.2			NA	Institute of Marine Sciences (ICM-CSIC)	NA		TRUE	NA	sponge tissue	Cala Montgo1, Spain	Clionaida	10533	1163772		NA
10533.Cce.27.2a	10793.10533.Cce.27.2a	Cliona celata	sponge metagenome	Cce 27.2a	7/1/12	Montoya	Spain	10	sponge tissue from Cliona celata	TRUE	0	EMP	marine benthic biome	animal-associated habitat	organic material feature	host-associated	sponges	Healthy	Cce.27.2a	269049	5	42.05	Adult	3.2			NA	Institute of Marine Sciences (ICM-CSIC)	NA		TRUE	NA	sponge tissue	Cala Montgo1, Spain	Clionaida	10533	1163772		NA
10533.Cce.27.3a	10793.10533.Cce.27.3a	Cliona celata	sponge metagenome	Cce 27.3a	7/1/12	Montoya	Spain	10	sponge tissue from Cliona celata	TRUE	0	EMP	marine benthic biome	animal-associated habitat	organic material feature	host-associated	sponges	Healthy	Cce.27.3a	269049	5	42.05	Adult	3.2			NA	Institute of Marine Sciences (ICM-CSIC)	NA		TRUE	NA	sponge tissue	Cala Montgo1, Spain	Clionaida	10533	1163772		NA
10533.Cce.27.4a	10793.10533.Cce.27.4a	Cliona celata	sponge metagenome	Cce 27.4a	7/1/12	Montoya	Spain	10	sponge tissue from Cliona celata	TRUE	0	EMP	marine benthic biome	animal-associated habitat	organic material feature	host-associated	sponges	Healthy	Cce.27.4a	269049	5	42.05	Adult	3.2			NA	Institute of Marine Sciences (ICM-CSIC)	NA		TRUE	NA	sponge tissue	Cala Montgo1, Spain	Clionaida	10533	1163772		NA
10533.Cce.27.5a	10793.10533.Cce.27.5a	Cliona celata	sponge metagenome	Cce 27.5a	7/1/12	Montoya	Spain	10	sponge tissue from Cliona celata	TRUE	0	EMP	marine benthic biome	animal-associated habitat	organic material feature	host-associated	sponges	Healthy	Cce.27.5a	269049	5	42.05	Adult	3.2			NA	Institute of Marine Sciences (ICM-CSIC)	NA		TRUE	NA	sponge tissue	Cala Montgo1, Spain	Clionaida	10533	1163772		NA
10533.Ccl.4.1a	10793.10533.Ccl.4.1a	Clathrina clathrus	sponge metagenome	Ccl 4.1a	7/1/12	Montoya	Spain	10	sponge tissue from Clathrina clathrus	TRUE	0	EMP	marine benthic biome	animal-associated habitat	organic material feature	host-associated	sponges	Healthy	Ccl.4.1a	1031547	5	42.05	Adult	3.2			NA	Institute of Marine Sciences (ICM-CSIC)	NA		TRUE	NA	sponge tissue	Cala Montgo1, Spain	Clathrinida	10533	1163772		NA
10533.Ccl.4.1b	10793.10533.Ccl.4.1b	Clathrina clathrus	sponge metagenome	Ccl 4.1b	7/1/12	Montoya	Spain	10	sponge tissue from Clathrina clathrus	TRUE	0	EMP	marine benthic biome	animal-associated habitat	organic material feature	host-associated	sponges	Healthy	Ccl.4.1b	1031547	5	42.05	Adult	3.2			NA	Institute of Marine Sciences (ICM-CSIC)	NA		TRUE	NA	sponge tissue	Cala Montgo1, Spain	Clathrinida	10533	1163772		NA
10533.Ccl.4.2a	10793.10533.Ccl.4.2a	Clathrina clathrus	sponge metagenome	Ccl 4.2a	7/1/12	Montoya	Spain	10	sponge tissue from Clathrina clathrus	TRUE	0	EMP	marine benthic biome	animal-associated habitat	organic material feature	host-associated	sponges	Healthy	Ccl.4.2a	1031547	5	42.05	Adult	3.2			NA	Institute of Marine Sciences (ICM-CSIC)	NA		TRUE	NA	sponge tissue	Cala Montgo1, Spain	Clathrinida	10533	1163772		NA
10533.Ccl.4.3a	10793.10533.Ccl.4.3a	Clathrina clathrus	sponge metagenome	Ccl 4.3a	7/1/12	Montoya	Spain	10	sponge tissue from Clathrina clathrus	TRUE	0	EMP	marine benthic biome	animal-associated habitat	organic material feature	host-associated	sponges	Healthy	Ccl.4.3a	1031547	5	42.05	Adult	3.2			NA	Institute of Marine Sciences (ICM-CSIC)	NA		TRUE	NA	sponge tissue	Cala Montgo1, Spain	Clathrinida	10533	1163772		NA
10533.Ccl.4.4a	10793.10533.Ccl.4.4a	Clathrina clathrus	sponge metagenome	Ccl 4.4a	7/1/12	Montoya	Spain	10	sponge tissue from Clathrina clathrus	TRUE	0	EMP	marine benthic biome	animal-associated habitat	organic material feature	host-associated	sponges	Healthy	Ccl.4.4a	1031547	5	42.05	Adult	3.2			NA	Institute of Marine Sciences (ICM-CSIC)	NA		TRUE	NA	sponge tissue	Cala Montgo1, Spain	Clathrinida	10533	1163772		NA
10533.Ccl.4.5a	10793.10533.Ccl.4.5a	Clathrina clathrus	sponge metagenome	Ccl 4.5a	7/1/12	Montoya	Spain	10	sponge tissue from Clathrina clathrus	TRUE	0	EMP	marine benthic biome	animal-associated habitat	organic material feature	host-associated	sponges	Healthy	Ccl.4.5a	1031547	5	42.05	Adult	3.2			NA	Institute of Marine Sciences (ICM-CSIC)	NA		TRUE	NA	sponge tissue	Cala Montgo1, Spain	Clathrinida	10533	1163772		NA
10533.Cco.30.1a	10793.10533.Cco.30.1a	Clathrina coriacea	sponge metagenome	Cco 30.1a	7/1/12	Montoya	Spain	10	sponge tissue from Clathrina coriacea	TRUE	0	EMP	marine benthic biome	animal-associated habitat	organic material feature	host-associated	sponges	Healthy	Cco.30.1a	1031551	5	42.05	Adult	3.2			NA	Institute of Marine Sciences (ICM-CSIC)	NA		TRUE	NA	sponge tissue	Cala Montgo1, Spain	Clathrinida	10533	1163772		NA
10533.Cco.30.1b	10793.10533.Cco.30.1b	Clathrina coriacea	sponge metagenome	Cco 30.1b	7/1/12	Montoya	Spain	10	sponge tissue from Clathrina coriacea	TRUE	0	EMP	marine benthic biome	animal-associated habitat	organic material feature	host-associated	sponges	Healthy	Cco.30.1b	1031551	5	42.05	Adult	3.2			NA	Institute of Marine Sciences (ICM-CSIC)	NA		TRUE	NA	sponge tissue	Cala Montgo1, Spain	Clathrinida	10533	1163772		NA
10533.Cco.30.2a	10793.10533.Cco.30.2a	Clathrina coriacea	sponge metagenome	Cco 30.2a	7/1/12	Montoya	Spain	10	sponge tissue from Clathrina coriacea	TRUE	0	EMP	marine benthic biome	animal-associated habitat	organic material feature	host-associated	sponges	Healthy	Cco.30.2a	1031551	5	42.05	Adult	3.2			NA	Institute of Marine Sciences (ICM-CSIC)	NA		TRUE	NA	sponge tissue	Cala Montgo1, Spain	Clathrinida	10533	1163772		NA
10533.Cco.30.3a	10793.10533.Cco.30.3a	Clathrina coriacea	sponge metagenome	Cco 30.3a	7/1/12	Montoya	Spain	10	sponge tissue from Clathrina coriacea	TRUE	0	EMP	marine benthic biome	animal-associated habitat	organic material feature	host-associated	sponges	Healthy	Cco.30.3a	1031551	5	42.05	Adult	3.2			NA	Institute of Marine Sciences (ICM-CSIC)	NA		TRUE	NA	sponge tissue	Cala Montgo1, Spain	Clathrinida	10533	1163772		NA
10533.Cco.30.4a	10793.10533.Cco.30.4a	Clathrina coriacea	sponge metagenome	Cco 30.4a	7/1/12	Montoya	Spain	10	sponge tissue from Clathrina coriacea	TRUE	0	EMP	marine benthic biome	animal-associated habitat	organic material feature	host-associated	sponges	Healthy	Cco.30.4a	1031551	5	42.05	Adult	3.2			NA	Institute of Marine Sciences (ICM-CSIC)	NA		TRUE	NA	sponge tissue	Cala Montgo1, Spain	Clathrinida	10533	1163772		NA
10533.Cco.30.5a	10793.10533.Cco.30.5a	Clathrina coriacea	sponge metagenome	Cco 30.5a	7/1/12	Montoya	Spain	10	sponge tissue from Clathrina coriacea	TRUE	0	EMP	marine benthic biome	animal-associated habitat	organic material feature	host-associated	sponges	Healthy	Cco.30.5a	1031551	5	42.05	Adult	3.2			NA	Institute of Marine Sciences (ICM-CSIC)	NA		TRUE	NA	sponge tissue	Cala Montgo1, Spain	Clathrinida	10533	1163772		NA
10533.Ccr.9.1a	10793.10533.Ccr.9.1a	Crambe crambe	sponge metagenome	Ccr 9.1a	7/1/12	Montoya	Spain	10	sponge tissue from Crambe crambe	TRUE	0	EMP	marine benthic biome	animal-associated habitat	organic material feature	host-associated	sponges	Healthy	Ccr.9.1a	3722	5	42.05	Adult	3.2			NA	Institute of Marine Sciences (ICM-CSIC)	NA		TRUE	NA	sponge tissue	Cala Montgo1, Spain	Poecilosclerida	10533	1163772		NA
10533.Ccr.9.1b	10793.10533.Ccr.9.1b	Crambe crambe	sponge metagenome	Ccr 9.1b	7/1/12	Montoya	Spain	10	sponge tissue from Crambe crambe	TRUE	0	EMP	marine benthic biome	animal-associated habitat	organic material feature	host-associated	sponges	Healthy	Ccr.9.1b	3722	5	42.05	Adult	3.2			NA	Institute of Marine Sciences (ICM-CSIC)	NA		TRUE	NA	sponge tissue	Cala Montgo1, Spain	Poecilosclerida	10533	1163772		NA
10533.Ccr.9.2a	10793.10533.Ccr.9.2a	Crambe crambe	sponge metagenome	Ccr 9.2a	7/1/12	Montoya	Spain	10	sponge tissue from Crambe crambe	TRUE	0	EMP	marine benthic biome	animal-associated habitat	organic material feature	host-associated	sponges	Healthy	Ccr.9.2a	3722	5	42.05	Adult	3.2			NA	Institute of Marine Sciences (ICM-CSIC)	NA		TRUE	NA	sponge tissue	Cala Montgo1, Spain	Poecilosclerida	10533	1163772		NA
10533.Ccr.9.3a	10793.10533.Ccr.9.3a	Crambe crambe	sponge metagenome	Ccr 9.3a	7/1/12	Montoya	Spain	10	sponge tissue from Crambe crambe	TRUE	0	EMP	marine benthic biome	animal-associated habitat	organic material feature	host-associated	sponges	Healthy	Ccr.9.3a	3722	5	42.05	Adult	3.2			NA	Institute of Marine Sciences (ICM-CSIC)	NA		TRUE	NA	sponge tissue	Cala Montgo1, Spain	Poecilosclerida	10533	1163772		NA
10533.Ccr.9.4a	10793.10533.Ccr.9.4a	Crambe crambe	sponge metagenome	Ccr 9.4a	7/1/12	Montoya	Spain	10	sponge tissue from Crambe crambe	TRUE	0	EMP	marine benthic biome	animal-associated habitat	organic material feature	host-associated	sponges	Healthy	Ccr.9.4a	3722	5	42.05	Adult	3.2			NA	Institute of Marine Sciences (ICM-CSIC)	NA		TRUE	NA	sponge tissue	Cala Montgo1, Spain	Poecilosclerida	10533	1163772		NA
10533.Ccr.9.5a	10793.10533.Ccr.9.5a	Crambe crambe	sponge metagenome	Ccr 9.5a	7/1/12	Montoya	Spain	10	sponge tissue from Crambe crambe	TRUE	0	EMP	marine benthic biome	animal-associated habitat	organic material feature	host-associated	sponges	Healthy	Ccr.9.5a	3722	5	42.05	Adult	3.2			NA	Institute of Marine Sciences (ICM-CSIC)	NA		TRUE	NA	sponge tissue	Cala Montgo1, Spain	Poecilosclerida	10533	1163772		NA
10533.CDT10A	10793.10533.CDT10A	marine metagenome	marine metagenome	CTD10A	8/5/14	Siminster	Gulf of Mexico	1100	sea water sample GB903 D4710 A	TRUE	0	EMP	ocean biome	ocean water	ocean water	water	sea water	NA	CTD10A	408172	7	27.083511	NA	-93.817533			NA	Haverford college	NA		TRUE	NA	seawater		NA	10533	408172		NA
10533.CDT10B	10793.10533.CDT10B	marine metagenome	marine metagenome	CTD10B	8/5/14	Siminster	Gulf of Mexico	1100	sea water sample GB903 D4710 B	TRUE	0	EMP	ocean biome	ocean water	ocean water	water	sea water	NA	CTD10B	408172	7	27.083511	NA	-93.817533			NA	Haverford college	NA		TRUE	NA	seawater		NA	10533	408172		NA
10533.CDT10C	10793.10533.CDT10C	marine metagenome	marine metagenome	CTD10C	8/5/14	Siminster	Gulf of Mexico	1100	sea water sample GB903 D4710 C	TRUE	0	EMP	ocean biome	ocean water	ocean water	water	sea water	NA	CTD10C	408172	7	27.083511	NA	-93.817533			NA	Haverford college	NA		TRUE	NA	seawater		NA	10533	408172		NA
10533.CDT13A	10793.10533.CDT13A	marine metagenome	marine metagenome	CTD13A	12/5/14	Siminster	Gulf of Mexico	450	sea water sample MC751 D4712 A	TRUE	0	EMP	ocean biome	ocean water	ocean water	water	sea water	NA	CTD13A	408172	7	28.185581	NA	-89.785783			NA	Haverford college	NA		TRUE	NA	seawater		NA	10533	408172		NA
10533.CDT13C	10793.10533.CDT13C	marine metagenome	marine metagenome	CTD13C	12/5/14	Siminster	Gulf of Mexico	450	sea water sample MC751 D4712 C	TRUE	0	EMP	ocean biome	ocean water	ocean water	water	sea water	NA	CTD13C	408172	7	28.185581	NA	-89.785783			NA	Haverford college	NA		TRUE	NA	seawater		NA	10533	408172		NA
10533.CDT1A	10793.10533.CDT1A	marine metagenome	marine metagenome	CTD1A	4/28/14	Siminster	Gulf of Mexico	545	sea water sample VK826 D4703 A	TRUE	0	EMP	ocean biome	ocean water	ocean water	water	sea water	NA	CTD1A	408172	7	29.054444	NA	-88.016672			NA	Haverford college	NA		TRUE	NA	seawater		NA	10533	408172		NA
10533.CDT1B	10793.10533.CDT1B	marine metagenome	marine metagenome	CTD1B	4/28/14	Siminster	Gulf of Mexico	545	sea water sample VK826 D4703 B	TRUE	0	EMP	ocean biome	ocean water	ocean water	water	sea water	NA	CTD1B	408172	7	29.054444	NA	-88.016672			NA	Haverford college	NA		TRUE	NA	seawater		NA	10533	408172		NA
10533.CDT1C	10793.10533.CDT1C	marine metagenome	marine metagenome	CTD1C	4/28/14	Siminster	Gulf of Mexico	545	sea water sample VK826 D4703 C	TRUE	0	EMP	ocean biome	ocean water	ocean water	water	sea water	NA	CTD1C	408172	7	29.054444	NA	-88.016672			NA	Haverford college	NA		TRUE	NA	seawater		NA	10533	408172		NA
10533.CDT4A	10793.10533.CDT4A	marine metagenome	marine metagenome	CTD4A	4/30/14	Siminster	Gulf of Mexico	450	sea water sample VK906 D4704 A	TRUE	0	EMP	ocean biome	ocean water	ocean water	water	sea water	NA	CTD4A	408172	7	29.051861	NA	-88.366808			NA	Haverford college	NA		TRUE	NA	seawater		NA	10533	408172		NA
10533.CDT4B	10793.10533.CDT4B	marine metagenome	marine metagenome	CTD4B	4/30/14	Siminster	Gulf of Mexico	450	sea water sample VK906 D4704 B	TRUE	0	EMP	ocean biome	ocean water	ocean water	water	sea water	NA	CTD4B	408172	7	29.051861	NA	-88.366808			NA	Haverford college	NA		TRUE	NA	seawater		NA	10533	408172		NA
10533.CDT4C	10793.10533.CDT4C	marine metagenome	marine metagenome	CTD4C	4/30/14	Siminster	Gulf of Mexico	450	sea water sample VK906 D4704 C	TRUE	0	EMP	ocean biome	ocean water	ocean water	water	sea water	NA	CTD4C	408172	7	29.051861	NA	-88.366808			NA	Haverford college	NA		TRUE	NA	seawater		NA	10533	408172		NA
10533.CDT7A	10793.10533.CDT7A	marine metagenome	marine metagenome	CTD7A	5/5/14	Siminster	Gulf of Mexico	494	sea water sample GC234 D4707 A	TRUE	0	EMP	ocean biome	ocean water	ocean water	water	sea water	NA	CTD7A	408172	7	27.735711	NA	-91.217914			NA	Haverford college	NA		TRUE	NA	seawater		NA	10533	408172		NA
10533.CDT7B	10793.10533.CDT7B	marine metagenome	marine metagenome	CTD7B	5/5/14	Siminster	Gulf of Mexico	494	sea water sample GC234 D4707 B	TRUE	0	EMP	ocean biome	ocean water	ocean water	water	sea water	NA	CTD7B	408172	7	27.735711	NA	-91.217914			NA	Haverford college	NA		TRUE	NA	seawater		NA	10533	408172		NA
10533.CDT8A	10793.10533.CDT8A	marine metagenome	marine metagenome	CTD8A	6/5/14	Siminster	Gulf of Mexico	517	sea water sample GC354 D4708 A	TRUE	0	EMP	ocean biome	ocean water	ocean water	water	sea water	NA	CTD8A	408172	7	27.585725	NA	-91.8183			NA	Haverford college	NA		TRUE	NA	seawater		NA	10533	408172		NA
10533.CDT8B	10793.10533.CDT8B	marine metagenome	marine metagenome	CTD8B	6/5/14	Siminster	Gulf of Mexico	517	sea water sample GC354 D4708 B	TRUE	0	EMP	ocean biome	ocean water	ocean water	water	sea water	NA	CTD8B	408172	7	27.585725	NA	-91.8183			NA	Haverford college	NA		TRUE	NA	seawater		NA	10533	408172		NA
10533.CDT8C	10793.10533.CDT8C	marine metagenome	marine metagenome	CTD8C	6/5/14	Siminster	Gulf of Mexico	517	sea water sample GC354 D4708 C	TRUE	0	EMP	ocean biome	ocean water	ocean water	water	sea water	NA	CTD8C	408172	7	27.585725	NA	-91.8183			NA	Haverford college	NA		TRUE	NA	seawater		NA	10533	408172		NA
10533.CDT9A	10793.10533.CDT9A	marine metagenome	marine metagenome	CTD9A	7/5/14	Siminster	Gulf of Mexico	550	sea water sample GB534 D4709 A	TRUE	0	EMP	ocean biome	ocean water	ocean water	water	sea water	NA	CTD9A	408172	7	27.4334	NA	-91.567783			NA	Haverford college	NA		TRUE	NA	seawater		NA	10533	408172		NA
10533.CDT9B	10793.10533.CDT9B	marine metagenome	marine metagenome	CTD9B	7/5/14	Siminster	Gulf of Mexico	550	sea water sample GB534 D4709 B	TRUE	0	EMP	ocean biome	ocean water	ocean water	water	sea water	NA	CTD9B	408172	7	27.4334	NA	-91.567783			NA	Haverford college	NA		TRUE	NA	seawater		NA	10533	408172		NA
10533.CDT9C	10793.10533.CDT9C	marine metagenome	marine metagenome	CTD9C	7/5/14	Siminster	Gulf of Mexico	550	sea water sample GB534 D4709 C	TRUE	0	EMP	ocean biome	ocean water	ocean water	water	sea water	NA	CTD9C	408172	7	27.4334	NA	-91.567783			NA	Haverford college	NA		TRUE	NA	seawater		NA	10533	408172		NA
10533.Clc.UK.1a	10793.10533.Clc.UK.1a	Cliona celata	sponge metagenome	Clc_UK_1a	10/1/13	Montoya	United Kingdom	10	sponge tissue from Cliona celata UK	TRUE	0	EMP	marine benthic biome	animal-associated habitat	organic material feature	host-associated	sponges	Healthy	Clc.UK.1a	269049	4	51.732	Adult	-5.274			NA	Institute of Marine Sciences (ICM-CSIC)	NA		TRUE	NA	sponge tissue	Skomer islands	Clionaida	10533	1163772	NA	NA
10533.Clc.UK.2a	10793.10533.Clc.UK.2a	Cliona celata	sponge metagenome	Clc_UK_2a	10/1/13	Montoya	United Kingdom	10	sponge tissue from Cliona celata UK	TRUE	0	EMP	marine benthic biome	animal-associated habitat	organic material feature	host-associated	sponges	Healthy	Clc.UK.2a	269049	4	51.732	Adult	-5.274			NA	Institute of Marine Sciences (ICM-CSIC)	NA		TRUE	NA	sponge tissue	Skomer islands	Clionaida	10533	1163772	NA	NA
10533.Clc.UK.3a	10793.10533.Clc.UK.3a	Cliona celata	sponge metagenome	Clc_UK_3a	10/1/13	Montoya	United Kingdom	10	sponge tissue from Cliona celata UK	TRUE	0	EMP	marine benthic biome	animal-associated habitat	organic material feature	host-associated	sponges	Healthy	Clc.UK.3a	269049	4	51.732	Adult	-5.274			NA	Institute of Marine Sciences (ICM-CSIC)	NA		TRUE	NA	sponge tissue	Skomer islands	Clionaida	10533	1163772	NA	NA
10533.CLI1	10793.10533.CLI1	Cliona orientalis	sponge metagenome	CLI1	5/1/14	Webster	Australia	10	sponge tissue from Cliona orientalis 250 umol photons/m2/s	TRUE	0	EMP	marine benthic biome	animal-associated habitat	organic material feature	host-associated	sponges	Healthy	CLI1	281731	6	-18.5483833	Adult	146.4862			NA	Australian Institute of Marine Science (Townsville, QLD)	NA		TRUE	NA	sponge tissue		Clionaida	10533	1163772	Sponge Responses to dredging-related light attenuation	NA
10533.CLI10	10793.10533.CLI10	Cliona orientalis	sponge metagenome	CLI10	5/1/14	Webster	Australia	10	sponge tissue from Cliona orientalis 100 umol photons/m2/s	TRUE	0	EMP	marine benthic biome	animal-associated habitat	organic material feature	host-associated	sponges	Healthy	CLI10	281731	6	-18.5483833	Adult	146.4862			NA	Australian Institute of Marine Science (Townsville, QLD)	NA		TRUE	NA	sponge tissue		Clionaida	10533	1163772	Sponge Responses to dredging-related light attenuation	NA
10533.CLI11	10793.10533.CLI11	Cliona orientalis	sponge metagenome	CLI11	5/1/14	Webster	Australia	10	sponge tissue from Cliona orientalis 100 umol photons/m2/s	TRUE	0	EMP	marine benthic biome	animal-associated habitat	organic material feature	host-associated	sponges	Healthy	CLI11	281731	6	-18.5483833	Adult	146.4862			NA	Australian Institute of Marine Science (Townsville, QLD)	NA		TRUE	NA	sponge tissue		Clionaida	10533	1163772	Sponge Responses to dredging-related light attenuation	NA
10533.CLI12	10793.10533.CLI12	Cliona orientalis	sponge metagenome	CLI12	5/1/14	Webster	Australia	10	sponge tissue from Cliona orientalis 100 umol photons/m2/s	TRUE	0	EMP	marine benthic biome	animal-associated habitat	organic material feature	host-associated	sponges	Healthy	CLI12	281731	6	-18.5483833	Adult	146.4862			NA	Australian Institute of Marine Science (Townsville, QLD)	NA		TRUE	NA	sponge tissue		Clionaida	10533	1163772	Sponge Responses to dredging-related light attenuation	NA
10533.CLI13	10793.10533.CLI13	Cliona orientalis	sponge metagenome	CLI13	5/1/14	Webster	Australia	10	sponge tissue from Cliona orientalis 25 umol photons/m2/s	TRUE	0	EMP	marine benthic biome	animal-associated habitat	organic material feature	host-associated	sponges	Healthy	CLI13	281731	6	-18.5483833	Adult	146.4862			NA	Australian Institute of Marine Science (Townsville, QLD)	NA		TRUE	NA	sponge tissue		Clionaida	10533	1163772	Sponge Responses to dredging-related light attenuation	NA
10533.CLI14	10793.10533.CLI14	Cliona orientalis	sponge metagenome	CLI14	5/1/14	Webster	Australia	10	sponge tissue from Cliona orientalis 25 umol photons/m2/s	TRUE	0	EMP	marine benthic biome	animal-associated habitat	organic material feature	host-associated	sponges	Healthy	CLI14	281731	6	-18.5483833	Adult	146.4862			NA	Australian Institute of Marine Science (Townsville, QLD)	NA		TRUE	NA	sponge tissue		Clionaida	10533	1163772	Sponge Responses to dredging-related light attenuation	NA
10533.CLI15	10793.10533.CLI15	Cliona orientalis	sponge metagenome	CLI15	5/1/14	Webster	Australia	10	sponge tissue from Cliona orientalis 25 umol photons/m2/s	TRUE	0	EMP	marine benthic biome	animal-associated habitat	organic material feature	host-associated	sponges	Healthy	CLI15	281731	6	-18.5483833	Adult	146.4862			NA	Australian Institute of Marine Science (Townsville, QLD)	NA		TRUE	NA	sponge tissue		Clionaida	10533	1163772	Sponge Responses to dredging-related light attenuation	NA
10533.CLI16	10793.10533.CLI16	Cliona orientalis	sponge metagenome	CLI16	5/1/14	Webster	Australia	10	sponge tissue from Cliona orientalis 25 umol photons/m2/s	TRUE	0	EMP	marine benthic biome	animal-associated habitat	organic material feature	host-associated	sponges	Healthy	CLI16	281731	6	-18.5483833	Adult	146.4862			NA	Australian Institute of Marine Science (Townsville, QLD)	NA		TRUE	NA	sponge tissue		Clionaida	10533	1163772	Sponge Responses to dredging-related light attenuation	NA
10533.CLI17	10793.10533.CLI17	Cliona orientalis	sponge metagenome	CLI17	5/1/14	Webster	Australia	10	sponge tissue from Cliona orientalis 25 umol photons/m2/s	TRUE	0	EMP	marine benthic biome	animal-associated habitat	organic material feature	host-associated	sponges	Healthy	CLI17	281731	6	-18.5483833	Adult	146.4862			NA	Australian Institute of Marine Science (Townsville, QLD)	NA		TRUE	NA	sponge tissue		Clionaida	10533	1163772	Sponge Responses to dredging-related light attenuation	NA
10533.CLI18	10793.10533.CLI18	Cliona orientalis	sponge metagenome	CLI18	5/1/14	Webster	Australia	10	sponge tissue from Cliona orientalis 25 umol photons/m2/s	TRUE	0	EMP	marine benthic biome	animal-associated habitat	organic material feature	host-associated	sponges	Healthy	CLI18	281731	6	-18.5483833	Adult	146.4862			NA	Australian Institute of Marine Science (Townsville, QLD)	NA		TRUE	NA	sponge tissue		Clionaida	10533	1163772	Sponge Responses to dredging-related light attenuation	NA
10533.CLI19	10793.10533.CLI19	Cliona orientalis	sponge metagenome	CLI19	5/1/14	Webster	Australia	10	sponge tissue from Cliona orientalis 0 umol photons/m2/s	TRUE	0	EMP	marine benthic biome	animal-associated habitat	organic material feature	host-associated	sponges	Healthy	CLI19	281731	6	-18.5483833	Adult	146.4862			NA	Australian Institute of Marine Science (Townsville, QLD)	NA		TRUE	NA	sponge tissue		Clionaida	10533	1163772	Sponge Responses to dredging-related light attenuation	NA
10533.CLI2	10793.10533.CLI2	Cliona orientalis	sponge metagenome	CLI2	5/1/14	Webster	Australia	10	sponge tissue from Cliona orientalis 250 umol photons/m2/s	TRUE	0	EMP	marine benthic biome	animal-associated habitat	organic material feature	host-associated	sponges	Healthy	CLI2	281731	6	-18.5483833	Adult	146.4862			NA	Australian Institute of Marine Science (Townsville, QLD)	NA		TRUE	NA	sponge tissue		Clionaida	10533	1163772	Sponge Responses to dredging-related light attenuation	NA
10533.CLI20	10793.10533.CLI20	Cliona orientalis	sponge metagenome	CLI20	5/1/14	Webster	Australia	10	sponge tissue from Cliona orientalis 0 umol photons/m2/s	TRUE	0	EMP	marine benthic biome	animal-associated habitat	organic material feature	host-associated	sponges	Healthy	CLI20	281731	6	-18.5483833	Adult	146.4862			NA	Australian Institute of Marine Science (Townsville, QLD)	NA		TRUE	NA	sponge tissue		Clionaida	10533	1163772	Sponge Responses to dredging-related light attenuation	NA
10533.CLI21	10793.10533.CLI21	Cliona orientalis	sponge metagenome	CLI21	5/1/14	Webster	Australia	10	sponge tissue from Cliona orientalis 0 umol photons/m2/s	TRUE	0	EMP	marine benthic biome	animal-associated habitat	organic material feature	host-associated	sponges	Healthy	CLI21	281731	6	-18.5483833	Adult	146.4862			NA	Australian Institute of Marine Science (Townsville, QLD)	NA		TRUE	NA	sponge tissue		Clionaida	10533	1163772	Sponge Responses to dredging-related light attenuation	NA
10533.CLI22	10793.10533.CLI22	Cliona orientalis	sponge metagenome	CLI22	5/1/14	Webster	Australia	10	sponge tissue from Cliona orientalis 0 umol photons/m2/s	TRUE	0	EMP	marine benthic biome	animal-associated habitat	organic material feature	host-associated	sponges	Healthy	CLI22	281731	6	-18.5483833	Adult	146.4862			NA	Australian Institute of Marine Science (Townsville, QLD)	NA		TRUE	NA	sponge tissue		Clionaida	10533	1163772	Sponge Responses to dredging-related light attenuation	NA
10533.CLI23	10793.10533.CLI23	Cliona orientalis	sponge metagenome	CLI23	5/1/14	Webster	Australia	10	sponge tissue from Cliona orientalis 0 umol photons/m2/s	TRUE	0	EMP	marine benthic biome	animal-associated habitat	organic material feature	host-associated	sponges	Healthy	CLI23	281731	6	-18.5483833	Adult	146.4862			NA	Australian Institute of Marine Science (Townsville, QLD)	NA		TRUE	NA	sponge tissue		Clionaida	10533	1163772	Sponge Responses to dredging-related light attenuation	NA
10533.CLI24	10793.10533.CLI24	Cliona orientalis	sponge metagenome	CLI24	5/1/14	Webster	Australia	10	sponge tissue from Cliona orientalis 0 umol photons/m2/s	TRUE	0	EMP	marine benthic biome	animal-associated habitat	organic material feature	host-associated	sponges	Healthy	CLI24	281731	6	-18.5483833	Adult	146.4862			NA	Australian Institute of Marine Science (Townsville, QLD)	NA		TRUE	NA	sponge tissue		Clionaida	10533	1163772	Sponge Responses to dredging-related light attenuation	NA
10533.CLI25	10793.10533.CLI25	Cliona orientalis	sponge metagenome	CLI25	5/1/14	Webster	Australia	10	sponge tissue from Cliona orientalis Control (Ambient Light)	TRUE	0	EMP	marine benthic biome	animal-associated habitat	organic material feature	host-associated	sponges	Healthy	CLI25	281731	6	-18.5483833	Adult	146.4862			NA	Australian Institute of Marine Science (Townsville, QLD)	NA		TRUE	NA	sponge tissue		Clionaida	10533	1163772	Sponge Responses to dredging-related light attenuation	NA
10533.CLI26	10793.10533.CLI26	Cliona orientalis	sponge metagenome	CLI26	5/1/14	Webster	Australia	10	sponge tissue from Cliona orientalis Control (Ambient Light)	TRUE	0	EMP	marine benthic biome	animal-associated habitat	organic material feature	host-associated	sponges	Healthy	CLI26	281731	6	-18.5483833	Adult	146.4862			NA	Australian Institute of Marine Science (Townsville, QLD)	NA		TRUE	NA	sponge tissue		Clionaida	10533	1163772	Sponge Responses to dredging-related light attenuation	NA
10533.CLI27	10793.10533.CLI27	Cliona orientalis	sponge metagenome	CLI27	5/1/14	Webster	Australia	10	sponge tissue from Cliona orientalis Control (Ambient Light)	TRUE	0	EMP	marine benthic biome	animal-associated habitat	organic material feature	host-associated	sponges	Healthy	CLI27	281731	6	-18.5483833	Adult	146.4862			NA	Australian Institute of Marine Science (Townsville, QLD)	NA		TRUE	NA	sponge tissue		Clionaida	10533	1163772	Sponge Responses to dredging-related light attenuation	NA
10533.CLI28	10793.10533.CLI28	Cliona orientalis	sponge metagenome	CLI28	5/1/14	Webster	Australia	10	sponge tissue from Cliona orientalis Control (Ambient Light)	TRUE	0	EMP	marine benthic biome	animal-associated habitat	organic material feature	host-associated	sponges	Healthy	CLI28	281731	6	-18.5483833	Adult	146.4862			NA	Australian Institute of Marine Science (Townsville, QLD)	NA		TRUE	NA	sponge tissue		Clionaida	10533	1163772	Sponge Responses to dredging-related light attenuation	NA
10533.CLI29	10793.10533.CLI29	Cliona orientalis	sponge metagenome	CLI29	5/1/14	Webster	Australia	10	sponge tissue from Cliona orientalis Control (Time 0)	TRUE	0	EMP	marine benthic biome	animal-associated habitat	organic material feature	host-associated	sponges	Healthy	CLI29	281731	6	-18.5483833	Adult	146.4862			NA	Australian Institute of Marine Science (Townsville, QLD)	NA		TRUE	NA	sponge tissue		Clionaida	10533	1163772	Sponge Responses to dredging-related light attenuation	NA
10533.CLI3	10793.10533.CLI3	Cliona orientalis	sponge metagenome	CLI3	5/1/14	Webster	Australia	10	sponge tissue from Cliona orientalis 250 umol photons/m2/s	TRUE	0	EMP	marine benthic biome	animal-associated habitat	organic material feature	host-associated	sponges	Healthy	CLI3	281731	6	-18.5483833	Adult	146.4862			NA	Australian Institute of Marine Science (Townsville, QLD)	NA		TRUE	NA	sponge tissue		Clionaida	10533	1163772	Sponge Responses to dredging-related light attenuation	NA
10533.CLI30	10793.10533.CLI30	Cliona orientalis	sponge metagenome	CLI30	5/1/14	Webster	Australia	10	sponge tissue from Cliona orientalis Control (Time 0)	TRUE	0	EMP	marine benthic biome	animal-associated habitat	organic material feature	host-associated	sponges	Healthy	CLI30	281731	6	-18.5483833	Adult	146.4862			NA	Australian Institute of Marine Science (Townsville, QLD)	NA		TRUE	NA	sponge tissue		Clionaida	10533	1163772	Sponge Responses to dredging-related light attenuation	NA
10533.CLI31	10793.10533.CLI31	Cliona orientalis	sponge metagenome	CLI31	5/1/14	Webster	Australia	10	sponge tissue from Cliona orientalis Control (Time 0)	TRUE	0	EMP	marine benthic biome	animal-associated habitat	organic material feature	host-associated	sponges	Healthy	CLI31	281731	6	-18.5483833	Adult	146.4862			NA	Australian Institute of Marine Science (Townsville, QLD)	NA		TRUE	NA	sponge tissue		Clionaida	10533	1163772	Sponge Responses to dredging-related light attenuation	NA
10533.CLI4	10793.10533.CLI4	Cliona orientalis	sponge metagenome	CLI4	5/1/14	Webster	Australia	10	sponge tissue from Cliona orientalis 250 umol photons/m2/s	TRUE	0	EMP	marine benthic biome	animal-associated habitat	organic material feature	host-associated	sponges	Healthy	CLI4	281731	6	-18.5483833	Adult	146.4862			NA	Australian Institute of Marine Science (Townsville, QLD)	NA		TRUE	NA	sponge tissue		Clionaida	10533	1163772	Sponge Responses to dredging-related light attenuation	NA
10533.CLI5	10793.10533.CLI5	Cliona orientalis	sponge metagenome	CLI5	5/1/14	Webster	Australia	10	sponge tissue from Cliona orientalis 250 umol photons/m2/s	TRUE	0	EMP	marine benthic biome	animal-associated habitat	organic material feature	host-associated	sponges	Healthy	CLI5	281731	6	-18.5483833	Adult	146.4862			NA	Australian Institute of Marine Science (Townsville, QLD)	NA		TRUE	NA	sponge tissue		Clionaida	10533	1163772	Sponge Responses to dredging-related light attenuation	NA
10533.CLI6	10793.10533.CLI6	Cliona orientalis	sponge metagenome	CLI6	5/1/14	Webster	Australia	10	sponge tissue from Cliona orientalis 250 umol photons/m2/s	TRUE	0	EMP	marine benthic biome	animal-associated habitat	organic material feature	host-associated	sponges	Healthy	CLI6	281731	6	-18.5483833	Adult	146.4862			NA	Australian Institute of Marine Science (Townsville, QLD)	NA		TRUE	NA	sponge tissue		Clionaida	10533	1163772	Sponge Responses to dredging-related light attenuation	NA
10533.CLI7	10793.10533.CLI7	Cliona orientalis	sponge metagenome	CLI7	5/1/14	Webster	Australia	10	sponge tissue from Cliona orientalis 100 umol photons/m2/s	TRUE	0	EMP	marine benthic biome	animal-associated habitat	organic material feature	host-associated	sponges	Healthy	CLI7	281731	6	-18.5483833	Adult	146.4862			NA	Australian Institute of Marine Science (Townsville, QLD)	NA		TRUE	NA	sponge tissue		Clionaida	10533	1163772	Sponge Responses to dredging-related light attenuation	NA
10533.CLI8	10793.10533.CLI8	Cliona orientalis	sponge metagenome	CLI8	5/1/14	Webster	Australia	10	sponge tissue from Cliona orientalis 100 umol photons/m2/s	TRUE	0	EMP	marine benthic biome	animal-associated habitat	organic material feature	host-associated	sponges	Healthy	CLI8	281731	6	-18.5483833	Adult	146.4862			NA	Australian Institute of Marine Science (Townsville, QLD)	NA		TRUE	NA	sponge tissue		Clionaida	10533	1163772	Sponge Responses to dredging-related light attenuation	NA
10533.CLI9	10793.10533.CLI9	Cliona orientalis	sponge metagenome	CLI9	5/1/14	Webster	Australia	10	sponge tissue from Cliona orientalis 100 umol photons/m2/s	TRUE	0	EMP	marine benthic biome	animal-associated habitat	organic material feature	host-associated	sponges	Healthy	CLI9	281731	6	-18.5483833	NA	146.4862			NA	Australian Institute of Marine Science (Townsville, QLD)	NA		TRUE	NA	sponge tissue		Clionaida	10533	1163772	Sponge Responses to dredging-related light attenuation	NA
10533.ClvL.1.1a	10793.10533.ClvL.1.1a	Cliona viridis	sponge metagenome	ClvL_1.1a	7/1/12	Montoya	Spain	10	sponge tissue from Larvae Cliona viridis t n	TRUE	0	EMP	marine benthic biome	animal-associated habitat	organic material feature	host-associated	sponges	Healthy	ClvL.1.1a	76786	5	42.05	Larvae	3.2			NA	Institute of Marine Sciences (ICM-CSIC)	NA		TRUE	NA	sponge tissue	Cala Montgo1, Spain	Clionaida	10533	1163772		NA
10533.ClvL.1.2a	10793.10533.ClvL.1.2a	Cliona viridis	sponge metagenome	ClvL_1.2a	7/1/12	Montoya	Spain	10	sponge tissue from Larvae Cliona viridis t n	TRUE	0	EMP	marine benthic biome	animal-associated habitat	organic material feature	host-associated	sponges	Healthy	ClvL.1.2a	76786	5	42.05	Larvae	3.2			NA	Institute of Marine Sciences (ICM-CSIC)	NA		TRUE	NA	sponge tissue	Cala Montgo1, Spain	Clionaida	10533	1163772		NA
10533.ClvL.1.2b	10793.10533.ClvL.1.2b	Cliona viridis	sponge metagenome	ClvL_1.2b	7/1/12	Montoya	Spain	10	sponge tissue from Larvae Cliona viridis t n	TRUE	0	EMP	marine benthic biome	animal-associated habitat	organic material feature	host-associated	sponges	Healthy	ClvL.1.2b	76786	5	42.05	Larvae	3.2			NA	Institute of Marine Sciences (ICM-CSIC)	NA		TRUE	NA	sponge tissue	Cala Montgo1, Spain	Clionaida	10533	1163772		NA
10533.ClvL.1.3a	10793.10533.ClvL.1.3a	Cliona viridis	sponge metagenome	ClvL_1.3a	7/1/12	Montoya	Spain	10	sponge tissue from Larvae Cliona viridis t s	TRUE	0	EMP	marine benthic biome	animal-associated habitat	organic material feature	host-associated	sponges	Healthy	ClvL.1.3a	76786	5	42.05	Larvae	3.2			NA	Institute of Marine Sciences (ICM-CSIC)	NA		TRUE	NA	sponge tissue	Cala Montgo1, Spain	Clionaida	10533	1163772		NA
10533.ClvL.1.4a	10793.10533.ClvL.1.4a	Cliona viridis	sponge metagenome	ClvL_1.4a	7/1/12	Montoya	Spain	10	sponge tissue from Larvae Cliona viridis t s	TRUE	0	EMP	marine benthic biome	animal-associated habitat	organic material feature	host-associated	sponges	Healthy	ClvL.1.4a	76786	5	42.05	Larvae	3.2			NA	Institute of Marine Sciences (ICM-CSIC)	NA		TRUE	NA	sponge tissue	Cala Montgo1, Spain	Clionaida	10533	1163772		NA
10533.ClvL.1.4b	10793.10533.ClvL.1.4b	Cliona viridis	sponge metagenome	ClvL_1.4b	7/1/12	Montoya	Spain	10	sponge tissue from Larvae Cliona viridis t s	TRUE	0	EMP	marine benthic biome	animal-associated habitat	organic material feature	host-associated	sponges	Healthy	ClvL.1.4b	76786	5	42.05	Larvae	3.2			NA	Institute of Marine Sciences (ICM-CSIC)	NA		TRUE	NA	sponge tissue	Cala Montgo1, Spain	Clionaida	10533	1163772		NA
10533.ClvL.2.1a	10793.10533.ClvL.2.1a	Cliona viridis	sponge metagenome	ClvL_2.1a	7/1/12	Montoya	Spain	10	sponge tissue from Larvae Cliona viridis t n	TRUE	0	EMP	marine benthic biome	animal-associated habitat	organic material feature	host-associated	sponges	Healthy	ClvL.2.1a	76786	5	42.05	Larvae	3.2			NA	Institute of Marine Sciences (ICM-CSIC)	NA		TRUE	NA	sponge tissue	Cala Montgo1, Spain	Clionaida	10533	1163772		NA
10533.ClvL.2.2a	10793.10533.ClvL.2.2a	Cliona viridis	sponge metagenome	ClvL_2.2a	7/1/12	Montoya	Spain	10	sponge tissue from Larvae Cliona viridis t n	TRUE	0	EMP	marine benthic biome	animal-associated habitat	organic material feature	host-associated	sponges	Healthy	ClvL.2.2a	76786	5	42.05	Larvae	3.2			NA	Institute of Marine Sciences (ICM-CSIC)	NA		TRUE	NA	sponge tissue	Cala Montgo1, Spain	Clionaida	10533	1163772		NA
10533.ClvL.2.3a	10793.10533.ClvL.2.3a	Cliona viridis	sponge metagenome	ClvL_2.3a	7/1/12	Montoya	Spain	10	sponge tissue from Larvae Cliona viridis t n	TRUE	0	EMP	marine benthic biome	animal-associated habitat	organic material feature	host-associated	sponges	Healthy	ClvL.2.3a	76786	5	42.05	Larvae	3.2			NA	Institute of Marine Sciences (ICM-CSIC)	NA		TRUE	NA	sponge tissue	Cala Montgo1, Spain	Clionaida	10533	1163772		NA
10533.ClvL.2.4a	10793.10533.ClvL.2.4a	Cliona viridis	sponge metagenome	ClvL_2.4a	7/1/12	Montoya	Spain	10	sponge tissue from Larvae Cliona viridis t s	TRUE	0	EMP	marine benthic biome	animal-associated habitat	organic material feature	host-associated	sponges	Healthy	ClvL.2.4a	76786	5	42.05	Larvae	3.2			NA	Institute of Marine Sciences (ICM-CSIC)	NA		TRUE	NA	sponge tissue	Cala Montgo1, Spain	Clionaida	10533	1163772		NA
10533.ClvL.3.1a	10793.10533.ClvL.3.1a	Cliona viridis	sponge metagenome	ClvL_3.1a	7/1/12	Montoya	Spain	10	sponge tissue from Larvae Cliona viridis t n	TRUE	0	EMP	marine benthic biome	animal-associated habitat	organic material feature	host-associated	sponges	Healthy	ClvL.3.1a	76786	5	42.05	Larvae	3.2			NA	Institute of Marine Sciences (ICM-CSIC)	NA		TRUE	NA	sponge tissue	Cala Montgo1, Spain	Clionaida	10533	1163772		NA
10533.ClvL.3.1b	10793.10533.ClvL.3.1b	Cliona viridis	sponge metagenome	ClvL_3.1b	7/1/12	Montoya	Spain	10	sponge tissue from Larvae Cliona viridis t n	TRUE	0	EMP	marine benthic biome	animal-associated habitat	organic material feature	host-associated	sponges	Healthy	ClvL.3.1b	76786	5	42.05	Larvae	3.2			NA	Institute of Marine Sciences (ICM-CSIC)	NA		TRUE	NA	sponge tissue	Cala Montgo1, Spain	Clionaida	10533	1163772		NA
10533.ClvL.3.1c	10793.10533.ClvL.3.1c	Cliona viridis	sponge metagenome	ClvL_3.1c	7/1/12	Montoya	Spain	10	sponge tissue from Larvae Cliona viridis t n	TRUE	0	EMP	marine benthic biome	animal-associated habitat	organic material feature	host-associated	sponges	Healthy	ClvL.3.1c	76786	5	42.05	Larvae	3.2			NA	Institute of Marine Sciences (ICM-CSIC)	NA		TRUE	NA	sponge tissue	Cala Montgo1, Spain	Clionaida	10533	1163772		NA
10533.ClvL.3.1d	10793.10533.ClvL.3.1d	Cliona viridis	sponge metagenome	ClvL_3.1d	7/1/12	Montoya	Spain	10	sponge tissue from Larvae Cliona viridis t s	TRUE	0	EMP	marine benthic biome	animal-associated habitat	organic material feature	host-associated	sponges	Healthy	ClvL.3.1d	76786	5	42.05	Larvae	3.2			NA	Institute of Marine Sciences (ICM-CSIC)	NA		TRUE	NA	sponge tissue	Cala Montgo1, Spain	Clionaida	10533	1163772		NA
10533.ClvL.3.1e	10793.10533.ClvL.3.1e	Cliona viridis	sponge metagenome	ClvL_3.1e	7/1/12	Montoya	Spain	10	sponge tissue from Larvae Cliona viridis t s	TRUE	0	EMP	marine benthic biome	animal-associated habitat	organic material feature	host-associated	sponges	Healthy	ClvL.3.1e	76786	5	42.05	Larvae	3.2			NA	Institute of Marine Sciences (ICM-CSIC)	NA		TRUE	NA	sponge tissue	Cala Montgo1, Spain	Clionaida	10533	1163772		NA
10533.Cmo.37.1a	10793.10533.Cmo.37.1a	Cacospongia mollior	sponge metagenome	Cmo 37.1a	7/1/12	Montoya	Spain	10	sponge tissue from Cacospongia mollior	TRUE	0	EMP	marine benthic biome	animal-associated habitat	organic material feature	host-associated	sponges	Healthy	Cmo.37.1a	1162743	5	42.05	Adult	3.2			NA	Institute of Marine Sciences (ICM-CSIC)	NA		TRUE	NA	sponge tissue	Cala Montgo1, Spain	Dictyoceratida	10533	1163772		NA
10533.Cmo.37.1b	10793.10533.Cmo.37.1b	Cacospongia mollior	sponge metagenome	Cmo 37.1b	7/1/12	Montoya	Spain	10	sponge tissue from Cacospongia mollior	TRUE	0	EMP	marine benthic biome	animal-associated habitat	organic material feature	host-associated	sponges	Healthy	Cmo.37.1b	1162743	5	42.05	Adult	3.2			NA	Institute of Marine Sciences (ICM-CSIC)	NA		TRUE	NA	sponge tissue	Cala Montgo1, Spain	Dictyoceratida	10533	1163772		NA
10533.Cmo.37.2a	10793.10533.Cmo.37.2a	Cacospongia mollior	sponge metagenome	Cmo 37.2a	7/1/12	Montoya	Spain	10	sponge tissue from Cacospongia mollior	TRUE	0	EMP	marine benthic biome	animal-associated habitat	organic material feature	host-associated	sponges	Healthy	Cmo.37.2a	1162743	5	42.05	Adult	3.2			NA	Institute of Marine Sciences (ICM-CSIC)	NA		TRUE	NA	sponge tissue	Cala Montgo1, Spain	Dictyoceratida	10533	1163772		NA
10533.Cmo.37.3a	10793.10533.Cmo.37.3a	Cacospongia mollior	sponge metagenome	Cmo 37.3a	7/1/12	Montoya	Spain	10	sponge tissue from Cacospongia mollior	TRUE	0	EMP	marine benthic biome	animal-associated habitat	organic material feature	host-associated	sponges	Healthy	Cmo.37.3a	1162743	5	42.05	Adult	3.2			NA	Institute of Marine Sciences (ICM-CSIC)	NA		TRUE	NA	sponge tissue	Cala Montgo1, Spain	Dictyoceratida	10533	1163772		NA
10533.Cmo.37.4a	10793.10533.Cmo.37.4a	Cacospongia mollior	sponge metagenome	Cmo 37.4a	7/1/12	Montoya	Spain	10	sponge tissue from Cacospongia mollior	TRUE	0	EMP	marine benthic biome	animal-associated habitat	organic material feature	host-associated	sponges	Healthy	Cmo.37.4a	1162743	5	42.05	Adult	3.2			NA	Institute of Marine Sciences (ICM-CSIC)	NA		TRUE	NA	sponge tissue	Cala Montgo1, Spain	Dictyoceratida	10533	1163772		NA
10533.Cmo.37.5a	10793.10533.Cmo.37.5a	Cacospongia mollior	sponge metagenome	Cmo 37.5a	7/1/12	Montoya	Spain	10	sponge tissue from Cacospongia mollior	TRUE	0	EMP	marine benthic biome	animal-associated habitat	organic material feature	host-associated	sponges	Healthy	Cmo.37.5a	1162743	5	42.05	Adult	3.2			NA	Institute of Marine Sciences (ICM-CSIC)	NA		TRUE	NA	sponge tissue	Cala Montgo1, Spain	Dictyoceratida	10533	1163772		NA
10533.Coca2	10793.10533.Coca2	Corticium candelabrum	sponge metagenome	Coca2	6/5/08	Sipkema	Spain	10	sponge tissue from Corticium candelabrum	TRUE	0	EMP	marine benthic biome	animal-associated habitat	organic material feature	host-associated	sponges	Healthy	Coca2	121492	3	41.4023	NA	2.481			NA	Laboratory of Microbiology, Wageningen University	NA		TRUE	NA	sponge tissue	Punta de Santa Ana, Blanes, Spain	Plakinidae	10533	1163772		NA
10533.Coca3	10793.10533.Coca3	Corticium candelabrum	sponge metagenome	Coca3	6/5/08	Sipkema	Spain	10	sponge tissue from Corticium candelabrum	TRUE	0	EMP	marine benthic biome	animal-associated habitat	organic material feature	host-associated	sponges	Healthy	Coca3	121492	3	41.4023	NA	2.481			NA	Laboratory of Microbiology, Wageningen University	NA		TRUE	NA	sponge tissue	Punta de Santa Ana, Blanes, Spain	Plakinidae	10533	1163772		NA
10533.Coca4	10793.10533.Coca4	Corticium candelabrum	sponge metagenome	Coca4	6/5/08	Sipkema	Spain	10	sponge tissue from Corticium candelabrum	TRUE	0	EMP	marine benthic biome	animal-associated habitat	organic material feature	host-associated	sponges	Healthy	Coca4	121492	3	41.4023	NA	2.481			NA	Laboratory of Microbiology, Wageningen University	NA		TRUE	NA	sponge tissue	Punta de Santa Ana, Blanes, Spain	Plakinidae	10533	1163772		NA
10533.CPS.Ago.1a	10793.10533.CPS.Ago.1a	Agelas oroides	sponge metagenome	CPS_Ago_1a	5/1/13	Montoya	Spain	10	sponge tissue from CPS Agelas oroides	TRUE	0	EMP	marine benthic biome	animal-associated habitat	organic material feature	host-associated	sponges	Healthy	CPS.Ago.1a	72715	4	42.319	Adult	3.322			NA	Institute of Marine Sciences (ICM-CSIC)	NA		TRUE	NA	sponge tissue	Cala Montgo1, Spain	Agelasida	10533	1163772		NA
10533.CPS.Ago.2a	10793.10533.CPS.Ago.2a	Agelas oroides	sponge metagenome	CPS_Ago_2a	5/1/13	Montoya	Spain	10	sponge tissue from CPS Agelas oroides	TRUE	0	EMP	marine benthic biome	animal-associated habitat	organic material feature	host-associated	sponges	Healthy	CPS.Ago.2a	72715	4	42.319	Adult	3.322			NA	Institute of Marine Sciences (ICM-CSIC)	NA		TRUE	NA	sponge tissue	Cala Montgo1, Spain	Agelasida	10533	1163772		NA
10533.CPS.Ago.3a	10793.10533.CPS.Ago.3a	Agelas oroides	sponge metagenome	CPS_Ago_3a	5/1/13	Montoya	Spain	10	sponge tissue from CPS Agelas oroides	TRUE	0	EMP	marine benthic biome	animal-associated habitat	organic material feature	host-associated	sponges	Healthy	CPS.Ago.3a	72715	4	42.319	Adult	3.322			NA	Institute of Marine Sciences (ICM-CSIC)	NA		TRUE	NA	sponge tissue	Cala Montgo1, Spain	Agelasida	10533	1163772		NA
10533.CPS.Axd.1a	10793.10533.CPS.Axd.1a	Axinella damicornis	sponge metagenome	CPS_Axd_1a	5/1/13	Montoya	Spain	10	sponge tissue from CPS Axinella damicornis	TRUE	0	EMP	marine benthic biome	animal-associated habitat	organic material feature	host-associated	sponges	Healthy	CPS.Axd.1a	72671	4	42.319	Adult	3.322			NA	Institute of Marine Sciences (ICM-CSIC)	NA		TRUE	NA	sponge tissue	Cala Montgo1, Spain	Axinellida	10533	1163772		NA
10533.CPS.Axd.2a	10793.10533.CPS.Axd.2a	Axinella damicornis	sponge metagenome	CPS_Axd_2a	5/1/13	Montoya	Spain	10	sponge tissue from CPS Axinella damicornis	TRUE	0	EMP	marine benthic biome	animal-associated habitat	organic material feature	host-associated	sponges	Healthy	CPS.Axd.2a	72671	4	42.319	Adult	3.322			NA	Institute of Marine Sciences (ICM-CSIC)	NA		TRUE	NA	sponge tissue	Cala Montgo1, Spain	Axinellida	10533	1163772		NA
10533.CPS.Axd.3a	10793.10533.CPS.Axd.3a	Axinella damicornis	sponge metagenome	CPS_Axd_3a	5/1/13	Montoya	Spain	10	sponge tissue from CPS Axinella damicornis	TRUE	0	EMP	marine benthic biome	animal-associated habitat	organic material feature	host-associated	sponges	Healthy	CPS.Axd.3a	72671	4	42.319	Adult	3.322			NA	Institute of Marine Sciences (ICM-CSIC)	NA		TRUE	NA	sponge tissue	Cala Montgo1, Spain	Axinellida	10533	1163772		NA
10533.CPS.Chr.1a	10793.10533.CPS.Chr.1a	Chondrosia reniformis	sponge metagenome	CPS_Chr_1a	5/1/13	Montoya	Spain	10	sponge tissue from CPS Chondrosia reniformis	TRUE	0	EMP	marine benthic biome	animal-associated habitat	organic material feature	host-associated	sponges	Healthy	CPS.Chr.1a	68574	4	42.319	Adult	3.322			NA	Institute of Marine Sciences (ICM-CSIC)	NA		TRUE	NA	sponge tissue	Cala Montgo1, Spain	Chondrillida	10533	1163772		NA
10533.CPS.Chr.2a	10793.10533.CPS.Chr.2a	Chondrosia reniformis	sponge metagenome	CPS_Chr_2a	5/1/13	Montoya	Spain	10	sponge tissue from CPS Chondrosia reniformis	TRUE	0	EMP	marine benthic biome	animal-associated habitat	organic material feature	host-associated	sponges	Healthy	CPS.Chr.2a	68574	4	42.319	Adult	3.322			NA	Institute of Marine Sciences (ICM-CSIC)	NA		TRUE	NA	sponge tissue	Cala Montgo1, Spain	Chondrillida	10533	1163772		NA
10533.CPS.Chr.3a	10793.10533.CPS.Chr.3a	Chondrosia reniformis	sponge metagenome	CPS_Chr_3a	5/1/13	Montoya	Spain	10	sponge tissue from CPS Chondrosia reniformis	TRUE	0	EMP	marine benthic biome	animal-associated habitat	organic material feature	host-associated	sponges	Healthy	CPS.Chr.3a	68574	4	42.319	Adult	3.322			NA	Institute of Marine Sciences (ICM-CSIC)	NA		TRUE	NA	sponge tissue	Cala Montgo1, Spain	Chondrillida	10533	1163772		NA
10533.CPS.Crc.1a	10793.10533.CPS.Crc.1a	Crambe crambe	sponge metagenome	CPS_Crc_1a	5/1/13	Montoya	Spain	10	sponge tissue from CPS Crambe crambe	TRUE	0	EMP	marine benthic biome	animal-associated habitat	organic material feature	host-associated	sponges	Healthy	CPS.Crc.1a	3722	4	42.319	Adult	3.322			NA	Institute of Marine Sciences (ICM-CSIC)	NA		TRUE	NA	sponge tissue	Cala Montgo1, Spain	Poecilosclerida	10533	1163772		NA
10533.CPS.Crc.2a	10793.10533.CPS.Crc.2a	Crambe crambe	sponge metagenome	CPS_Crc_2a	5/1/13	Montoya	Spain	10	sponge tissue from CPS Crambe crambe	TRUE	0	EMP	marine benthic biome	animal-associated habitat	organic material feature	host-associated	sponges	Healthy	CPS.Crc.2a	3722	4	42.319	Adult	3.322			NA	Institute of Marine Sciences (ICM-CSIC)	NA		TRUE	NA	sponge tissue	Cala Montgo1, Spain	Poecilosclerida	10533	1163772		NA
10533.CPS.Crc.3a	10793.10533.CPS.Crc.3a	Crambe crambe	sponge metagenome	CPS_Crc_3a	5/1/13	Montoya	Spain	10	sponge tissue from CPS Crambe crambe	TRUE	0	EMP	marine benthic biome	animal-associated habitat	organic material feature	host-associated	sponges	Healthy	CPS.Crc.3a	3722	4	42.319	Adult	3.322			NA	Institute of Marine Sciences (ICM-CSIC)	NA		TRUE	NA	sponge tissue	Cala Montgo1, Spain	Poecilosclerida	10533	1163772		NA
10533.CPS.Dya.1a	10793.10533.CPS.Dya.1a	Dysidea avara	sponge metagenome	CPS_Dya_1a	5/1/13	Montoya	Spain	10	sponge tissue from CPS Dysidea avara	TRUE	0	EMP	marine benthic biome	animal-associated habitat	organic material feature	host-associated	sponges	Healthy	CPS.Dya.1a	196820	4	42.319	Adult	3.322			NA	Institute of Marine Sciences (ICM-CSIC)	NA		TRUE	NA	sponge tissue	Cala Montgo1, Spain	Dictyoceratida	10533	1163772		NA
10533.CPS.Dya.2a	10793.10533.CPS.Dya.2a	Dysidea avara	sponge metagenome	CPS_Dya_2a	5/1/13	Montoya	Spain	10	sponge tissue from CPS Dysidea avara	TRUE	0	EMP	marine benthic biome	animal-associated habitat	organic material feature	host-associated	sponges	Healthy	CPS.Dya.2a	196820	4	42.319	Adult	3.322			NA	Institute of Marine Sciences (ICM-CSIC)	NA		TRUE	NA	sponge tissue	Cala Montgo1, Spain	Dictyoceratida	10533	1163772		NA
10533.CPS.Dya.3a	10793.10533.CPS.Dya.3a	Dysidea avara	sponge metagenome	CPS_Dya_3a	5/1/13	Montoya	Spain	10	sponge tissue from CPS Dysidea avara	TRUE	0	EMP	marine benthic biome	animal-associated habitat	organic material feature	host-associated	sponges	Healthy	CPS.Dya.3a	196820	4	42.319	Adult	3.322			NA	Institute of Marine Sciences (ICM-CSIC)	NA		TRUE	NA	sponge tissue	Cala Montgo1, Spain	Dictyoceratida	10533	1163772		NA
10533.CPS.Pef.1a	10793.10533.CPS.Pef.1a	Petrosia ficiformis	sponge metagenome	CPS_Pef_1a	5/1/13	Montoya	Spain	10	sponge tissue from CPS Petrosia ficiformis	TRUE	0	EMP	marine benthic biome	animal-associated habitat	organic material feature	host-associated	sponges	Healthy	CPS.Pef.1a	68564	4	42.319	Adult	3.322			NA	Institute of Marine Sciences (ICM-CSIC)	NA		TRUE	NA	sponge tissue	Cala Montgo1, Spain	Haplosclerida	10533	1163772		NA
10533.CPS.Pef.2a	10793.10533.CPS.Pef.2a	Petrosia ficiformis	sponge metagenome	CPS_Pef_2a	5/1/13	Montoya	Spain	10	sponge tissue from CPS Petrosia ficiformis	TRUE	0	EMP	marine benthic biome	animal-associated habitat	organic material feature	host-associated	sponges	Healthy	CPS.Pef.2a	68564	4	42.319	Adult	3.322			NA	Institute of Marine Sciences (ICM-CSIC)	NA		TRUE	NA	sponge tissue	Cala Montgo1, Spain	Haplosclerida	10533	1163772		NA
10533.CPS.Pef.3a	10793.10533.CPS.Pef.3a	Petrosia ficiformis	sponge metagenome	CPS_Pef_3a	5/1/13	Montoya	Spain	10	sponge tissue from CPS Petrosia ficiformis	TRUE	0	EMP	marine benthic biome	animal-associated habitat	organic material feature	host-associated	sponges	Healthy	CPS.Pef.3a	68564	4	42.319	Adult	3.322			NA	Institute of Marine Sciences (ICM-CSIC)	NA		TRUE	NA	sponge tissue	Cala Montgo1, Spain	Haplosclerida	10533	1163772		NA
10533.Cpu.22.1a	10793.10533.Cpu.22.1a	Crella sp.	sponge metagenome	Cpu 22.1a	7/1/12	Montoya	Spain	10	sponge tissue from Crella (Grayella) pulvinar	TRUE	0	EMP	marine benthic biome	animal-associated habitat	organic material feature	host-associated	sponges	Healthy	Cpu.22.1a	252960	5	42.05	Adult	3.2			NA	Institute of Marine Sciences (ICM-CSIC)	NA		TRUE	NA	sponge tissue	Cala Montgo1, Spain	Poecilosclerida	10533	1163772		NA
10533.Cpu.22.1b	10793.10533.Cpu.22.1b	Crella sp.	sponge metagenome	Cpu 22.1b	7/1/12	Montoya	Spain	10	sponge tissue from Crella (Grayella) pulvinar	TRUE	0	EMP	marine benthic biome	animal-associated habitat	organic material feature	host-associated	sponges	Healthy	Cpu.22.1b	252960	5	42.05	Adult	3.2			NA	Institute of Marine Sciences (ICM-CSIC)	NA		TRUE	NA	sponge tissue	Cala Montgo1, Spain	Poecilosclerida	10533	1163772		NA
10533.Cpu.22.2a	10793.10533.Cpu.22.2a	Crella sp.	sponge metagenome	Cpu 22.2a	7/1/12	Montoya	Spain	10	sponge tissue from Crella (Grayella) pulvinar	TRUE	0	EMP	marine benthic biome	animal-associated habitat	organic material feature	host-associated	sponges	Healthy	Cpu.22.2a	252960	5	42.05	Adult	3.2			NA	Institute of Marine Sciences (ICM-CSIC)	NA		TRUE	NA	sponge tissue	Cala Montgo1, Spain	Poecilosclerida	10533	1163772		NA
10533.Cpu.22.3a	10793.10533.Cpu.22.3a	Crella sp.	sponge metagenome	Cpu 22.3a	7/1/12	Montoya	Spain	10	sponge tissue from Crella (Grayella) pulvinar	TRUE	0	EMP	marine benthic biome	animal-associated habitat	organic material feature	host-associated	sponges	Healthy	Cpu.22.3a	252960	5	42.05	Adult	3.2			NA	Institute of Marine Sciences (ICM-CSIC)	NA		TRUE	NA	sponge tissue	Cala Montgo1, Spain	Poecilosclerida	10533	1163772		NA
10533.Cpu.22.4a	10793.10533.Cpu.22.4a	Crella sp.	sponge metagenome	Cpu 22.4a	7/1/12	Montoya	Spain	10	sponge tissue from Crella (Grayella) pulvinar	TRUE	0	EMP	marine benthic biome	animal-associated habitat	organic material feature	host-associated	sponges	Healthy	Cpu.22.4a	252960	5	42.05	Adult	3.2			NA	Institute of Marine Sciences (ICM-CSIC)	NA		TRUE	NA	sponge tissue	Cala Montgo1, Spain	Poecilosclerida	10533	1163772		NA
10533.Cpu.22.5a	10793.10533.Cpu.22.5a	Crella sp.	sponge metagenome	Cpu 22.5a	7/1/12	Montoya	Spain	10	sponge tissue from Crella (Grayella) pulvinar	TRUE	0	EMP	marine benthic biome	animal-associated habitat	organic material feature	host-associated	sponges	Healthy	Cpu.22.5a	252960	5	42.05	Adult	3.2			NA	Institute of Marine Sciences (ICM-CSIC)	NA		TRUE	NA	sponge tissue	Cala Montgo1, Spain	Poecilosclerida	10533	1163772		NA
10533.CrcL.1.1a	10793.10533.CrcL.1.1a	Crambe crambe	sponge metagenome	CrcL_1.1a	7/1/12	Montoya	Spain	10	sponge tissue from Larvae Crambe crambe t o	TRUE	0	EMP	marine benthic biome	animal-associated habitat	organic material feature	host-associated	sponges	Healthy	CrcL.1.1a	3722	5	42.05	Larvae	3.2			NA	Institute of Marine Sciences (ICM-CSIC)	NA		TRUE	NA	sponge tissue	Cala Montgo1, Spain	Poecilosclerida	10533	1163772		NA
10533.CrcL.1.1b	10793.10533.CrcL.1.1b	Crambe crambe	sponge metagenome	CrcL_1.1b	7/1/12	Montoya	Spain	10	sponge tissue from Larvae Crambe crambe t o	TRUE	0	EMP	marine benthic biome	animal-associated habitat	organic material feature	host-associated	sponges	Healthy	CrcL.1.1b	3722	5	42.05	Larvae	3.2			NA	Institute of Marine Sciences (ICM-CSIC)	NA		TRUE	NA	sponge tissue	Cala Montgo1, Spain	Poecilosclerida	10533	1163772		NA
10533.CrcL.1.1c	10793.10533.CrcL.1.1c	Crambe crambe	sponge metagenome	CrcL_1.1c	7/1/12	Montoya	Spain	10	sponge tissue from Larvae Crambe crambe t o	TRUE	0	EMP	marine benthic biome	animal-associated habitat	organic material feature	host-associated	sponges	Healthy	CrcL.1.1c	3722	5	42.05	Larvae	3.2			NA	Institute of Marine Sciences (ICM-CSIC)	NA		TRUE	NA	sponge tissue	Cala Montgo1, Spain	Poecilosclerida	10533	1163772		NA
10533.CrcL.1.2a	10793.10533.CrcL.1.2a	Crambe crambe	sponge metagenome	CrcL_1.2a	7/1/12	Montoya	Spain	10	sponge tissue from Larvae Crambe crambe t n	TRUE	0	EMP	marine benthic biome	animal-associated habitat	organic material feature	host-associated	sponges	Healthy	CrcL.1.2a	3722	5	42.05	Larvae	3.2			NA	Institute of Marine Sciences (ICM-CSIC)	NA		TRUE	NA	sponge tissue	Cala Montgo1, Spain	Poecilosclerida	10533	1163772		NA
10533.CrcL.1.3a	10793.10533.CrcL.1.3a	Crambe crambe	sponge metagenome	CrcL_1.3a	7/1/12	Montoya	Spain	10	sponge tissue from Larvae Crambe crambe t s	TRUE	0	EMP	marine benthic biome	animal-associated habitat	organic material feature	host-associated	sponges	Healthy	CrcL.1.3a	3722	5	42.05	Larvae	3.2			NA	Institute of Marine Sciences (ICM-CSIC)	NA		TRUE	NA	sponge tissue	Cala Montgo1, Spain	Poecilosclerida	10533	1163772		NA
10533.CrcL.1.3b	10793.10533.CrcL.1.3b	Crambe crambe	sponge metagenome	CrcL_1.3b	7/1/12	Montoya	Spain	10	sponge tissue from Larvae Crambe crambe t s	TRUE	0	EMP	marine benthic biome	animal-associated habitat	organic material feature	host-associated	sponges	Healthy	CrcL.1.3b	3722	5	42.05	Larvae	3.2			NA	Institute of Marine Sciences (ICM-CSIC)	NA		TRUE	NA	sponge tissue	Cala Montgo1, Spain	Poecilosclerida	10533	1163772		NA
10533.CrcL.1.3c	10793.10533.CrcL.1.3c	Crambe crambe	sponge metagenome	CrcL_1.3c	7/1/12	Montoya	Spain	10	sponge tissue from Larvae Crambe crambe t s	TRUE	0	EMP	marine benthic biome	animal-associated habitat	organic material feature	host-associated	sponges	Healthy	CrcL.1.3c	3722	5	42.05	Larvae	3.2			NA	Institute of Marine Sciences (ICM-CSIC)	NA		TRUE	NA	sponge tissue	Cala Montgo1, Spain	Poecilosclerida	10533	1163772		NA
10533.CrcL.2.1a	10793.10533.CrcL.2.1a	Crambe crambe	sponge metagenome	CrcL_2.1a	7/1/12	Montoya	Spain	10	sponge tissue from Larvae Crambe crambe t o	TRUE	0	EMP	marine benthic biome	animal-associated habitat	organic material feature	host-associated	sponges	Healthy	CrcL.2.1a	3722	5	42.05	Larvae	3.2			NA	Institute of Marine Sciences (ICM-CSIC)	NA		TRUE	NA	sponge tissue	Cala Montgo1, Spain	Poecilosclerida	10533	1163772		NA
10533.CrcL.2.1b	10793.10533.CrcL.2.1b	Crambe crambe	sponge metagenome	CrcL_2.1b	7/1/12	Montoya	Spain	10	sponge tissue from Larvae Crambe crambe t o	TRUE	0	EMP	marine benthic biome	animal-associated habitat	organic material feature	host-associated	sponges	Healthy	CrcL.2.1b	3722	5	42.05	Larvae	3.2			NA	Institute of Marine Sciences (ICM-CSIC)	NA		TRUE	NA	sponge tissue	Cala Montgo1, Spain	Poecilosclerida	10533	1163772		NA
10533.CrcL.2.1c	10793.10533.CrcL.2.1c	Crambe crambe	sponge metagenome	CrcL_2.1c	7/1/12	Montoya	Spain	10	sponge tissue from Larvae Crambe crambe t o	TRUE	0	EMP	marine benthic biome	animal-associated habitat	organic material feature	host-associated	sponges	Healthy	CrcL.2.1c	3722	5	42.05	Larvae	3.2			NA	Institute of Marine Sciences (ICM-CSIC)	NA		TRUE	NA	sponge tissue	Cala Montgo1, Spain	Poecilosclerida	10533	1163772		NA
10533.CrcL.2.2a	10793.10533.CrcL.2.2a	Crambe crambe	sponge metagenome	CrcL_2.2a	7/1/12	Montoya	Spain	10	sponge tissue from Larvae Crambe crambe t n	TRUE	0	EMP	marine benthic biome	animal-associated habitat	organic material feature	host-associated	sponges	Healthy	CrcL.2.2a	3722	5	42.05	Larvae	3.2			NA	Institute of Marine Sciences (ICM-CSIC)	NA		TRUE	NA	sponge tissue	Cala Montgo1, Spain	Poecilosclerida	10533	1163772		NA
10533.CrcL.3.1a	10793.10533.CrcL.3.1a	Crambe crambe	sponge metagenome	CrcL_3.1a	7/1/12	Montoya	Spain	10	sponge tissue from Larvae Crambe crambe t o	TRUE	0	EMP	marine benthic biome	animal-associated habitat	organic material feature	host-associated	sponges	Healthy	CrcL.3.1a	3722	5	42.05	Larvae	3.2			NA	Institute of Marine Sciences (ICM-CSIC)	NA		TRUE	NA	sponge tissue	Cala Montgo1, Spain	Poecilosclerida	10533	1163772		NA
10533.CrcL.3.1b	10793.10533.CrcL.3.1b	Crambe crambe	sponge metagenome	CrcL_3.1b	7/1/12	Montoya	Spain	10	sponge tissue from Larvae Crambe crambe t o	TRUE	0	EMP	marine benthic biome	animal-associated habitat	organic material feature	host-associated	sponges	Healthy	CrcL.3.1b	3722	5	42.05	Larvae	3.2			NA	Institute of Marine Sciences (ICM-CSIC)	NA		TRUE	NA	sponge tissue	Cala Montgo1, Spain	Poecilosclerida	10533	1163772		NA
10533.CrcL.3.1c	10793.10533.CrcL.3.1c	Crambe crambe	sponge metagenome	CrcL_3.1c	7/1/12	Montoya	Spain	10	sponge tissue from Larvae Crambe crambe t o	TRUE	0	EMP	marine benthic biome	animal-associated habitat	organic material feature	host-associated	sponges	Healthy	CrcL.3.1c	3722	5	42.05	Larvae	3.2			NA	Institute of Marine Sciences (ICM-CSIC)	NA		TRUE	NA	sponge tissue	Cala Montgo1, Spain	Poecilosclerida	10533	1163772		NA
10533.Crcr13b	10793.10533.Crcr13b	Crambe crambe	sponge metagenome	Crcr13b	1/14/12	Sipkema	Spain	16	sponge tissue from Crambe crambe	TRUE	0	EMP	marine benthic biome	animal-associated habitat	organic material feature	host-associated	sponges	Healthy	Crcr13b	3722	3	42.0652	NA	3.1006			NA	Laboratory of Microbiology, Wageningen University	NA		TRUE	NA	sponge tissue	Cala Montgo1, Spain	Poecilosclerida	10533	1163772		NA
10533.CRD1	10793.10533.CRD1	Chondrosia reniformis	sponge metagenome	CRD1	4/10/12	Steindler	Spain	9	sponge tissue from Chondrosia reniformis	TRUE	0	EMP	marine benthic biome	animal-associated habitat	organic material feature	host-associated	sponges	NA	CRD1	68574	3	42.1081	NA	3.1761			NA	University of Barcelona	NA		TRUE	NA	sponge tissue	Empura	Chondrillida	10533	1163772	NA	NA
10533.CRD2	10793.10533.CRD2	Chondrosia reniformis	sponge metagenome	CRD2	4/10/12	Steindler	Spain	9	sponge tissue from Chondrosia reniformis	TRUE	0	EMP	marine benthic biome	animal-associated habitat	organic material feature	host-associated	sponges	NA	CRD2	68574	3	42.1081	NA	3.1761			NA	University of Barcelona	NA		TRUE	NA	sponge tissue	Empura	Chondrillida	10533	1163772	NA	NA
10533.CRD3	10793.10533.CRD3	Chondrosia reniformis	sponge metagenome	CRD3	4/10/12	Steindler	Spain	9	sponge tissue from Chondrosia reniformis	TRUE	0	EMP	marine benthic biome	animal-associated habitat	organic material feature	host-associated	sponges	NA	CRD3	68574	3	42.1081	NA	3.1761			NA	University of Barcelona	NA		TRUE	NA	sponge tissue	Empura	Chondrillida	10533	1163772	NA	NA
10533.CRD4	10793.10533.CRD4	Chondrosia reniformis	sponge metagenome	CRD4	4/10/12	Steindler	Spain	9	sponge tissue from Chondrosia reniformis	TRUE	0	EMP	marine benthic biome	animal-associated habitat	organic material feature	host-associated	sponges	NA	CRD4	68574	3	42.1081	NA	3.1761			NA	University of Barcelona	NA		TRUE	NA	sponge tissue	Empura	Chondrillida	10533	1163772	NA	NA
10533.Cre.21.1a	10793.10533.Cre.21.1a	Chondrosia reniformis	sponge metagenome	Cre 21.1a	7/1/12	Montoya	Spain	10	sponge tissue from Chondrosia reniformis	TRUE	0	EMP	marine benthic biome	animal-associated habitat	organic material feature	host-associated	sponges	Healthy	Cre.21.1a	68574	5	42.05	Adult	3.2			NA	Institute of Marine Sciences (ICM-CSIC)	NA	not	TRUE	NA	sponge tissue	Cala Montgo1, Spain	Chondrillida	10533	1163772		NA
10533.Cre.21.1b	10793.10533.Cre.21.1b	Chondrosia reniformis	sponge metagenome	Cre 21.1b	7/1/12	Montoya	Spain	10	sponge tissue from Chondrosia reniformis	TRUE	0	EMP	marine benthic biome	animal-associated habitat	organic material feature	host-associated	sponges	Healthy	Cre.21.1b	68574	5	42.05	Adult	3.2			NA	Institute of Marine Sciences (ICM-CSIC)	NA	not	TRUE	NA	sponge tissue	Cala Montgo1, Spain	Chondrillida	10533	1163772		NA
10533.Cre.21.2a	10793.10533.Cre.21.2a	Chondrosia reniformis	sponge metagenome	Cre 21.2a	7/1/12	Montoya	Spain	10	sponge tissue from Chondrosia reniformis	TRUE	0	EMP	marine benthic biome	animal-associated habitat	organic material feature	host-associated	sponges	Healthy	Cre.21.2a	68574	5	42.05	Adult	3.2			NA	Institute of Marine Sciences (ICM-CSIC)	NA	not	TRUE	NA	sponge tissue	Cala Montgo1, Spain	Chondrillida	10533	1163772		NA
10533.Cre.21.3a	10793.10533.Cre.21.3a	Chondrosia reniformis	sponge metagenome	Cre 21.3a	7/1/12	Montoya	Spain	10	sponge tissue from Chondrosia reniformis	TRUE	0	EMP	marine benthic biome	animal-associated habitat	organic material feature	host-associated	sponges	Healthy	Cre.21.3a	68574	5	42.05	Adult	3.2			NA	Institute of Marine Sciences (ICM-CSIC)	NA	not	TRUE	NA	sponge tissue	Cala Montgo1, Spain	Chondrillida	10533	1163772		NA
10533.Cre.21.4a	10793.10533.Cre.21.4a	Chondrosia reniformis	sponge metagenome	Cre 21.4a	7/1/12	Montoya	Spain	10	sponge tissue from Chondrosia reniformis	TRUE	0	EMP	marine benthic biome	animal-associated habitat	organic material feature	host-associated	sponges	Healthy	Cre.21.4a	68574	5	42.05	Adult	3.2			NA	Institute of Marine Sciences (ICM-CSIC)	NA		TRUE	NA	sponge tissue	Cala Montgo1, Spain	Chondrillida	10533	1163772		NA
10533.Cre.21.5a	10793.10533.Cre.21.5a	Chondrosia reniformis	sponge metagenome	Cre 21.5a	7/1/12	Montoya	Spain	10	sponge tissue from Chondrosia reniformis	TRUE	0	EMP	marine benthic biome	animal-associated habitat	organic material feature	host-associated	sponges	Healthy	Cre.21.5a	68574	5	42.05	Adult	3.2			NA	Institute of Marine Sciences (ICM-CSIC)	NA		TRUE	NA	sponge tissue	Cala Montgo1, Spain	Chondrillida	10533	1163772		NA
10533.CRL1	10793.10533.CRL1	Chondrosia reniformis	sponge metagenome	CRL1	4/10/12	Steindler	Spain	9	sponge tissue from Chondrosia reniformis	TRUE	0	EMP	marine benthic biome	animal-associated habitat	organic material feature	host-associated	sponges	NA	CRL1	68574	3	42.1081	NA	3.1761			NA	University of Barcelona	NA		TRUE	NA	sponge tissue	Empura	Chondrillida	10533	1163772	NA	NA
10533.CRL2	10793.10533.CRL2	Chondrosia reniformis	sponge metagenome	CRL2	4/10/12	Steindler	Spain	9	sponge tissue from Chondrosia reniformis	TRUE	0	EMP	marine benthic biome	animal-associated habitat	organic material feature	host-associated	sponges	NA	CRL2	68574	3	42.1081	NA	3.1761			NA	University of Barcelona	NA		TRUE	NA	sponge tissue	Empura	Chondrillida	10533	1163772	NA	NA
10533.CRL3	10793.10533.CRL3	Chondrosia reniformis	sponge metagenome	CRL3	4/10/12	Steindler	Spain	9	sponge tissue from Chondrosia reniformis	TRUE	0	EMP	marine benthic biome	animal-associated habitat	organic material feature	host-associated	sponges	NA	CRL3	68574	3	42.1081	NA	3.1761			NA	University of Barcelona	NA		TRUE	NA	sponge tissue	Empura	Chondrillida	10533	1163772	NA	NA
10533.CRL4	10793.10533.CRL4	Chondrosia reniformis	sponge metagenome	CRL4	4/10/12	Steindler	Spain	9	sponge tissue from Chondrosia reniformis	TRUE	0	EMP	marine benthic biome	animal-associated habitat	organic material feature	host-associated	sponges	NA	CRL4	68574	3	42.1081	NA	3.1761			NA	University of Barcelona	NA		TRUE	NA	sponge tissue	Empura	Chondrillida	10533	1163772	NA	NA
10533.CRO1	10793.10533.CRO1	Chondrosia reniformis	sponge metagenome	CRO1	4/10/12	Steindler	Spain	9	sponge tissue from Chondrosia reniformis	TRUE	0	EMP	marine benthic biome	animal-associated habitat	organic material feature	host-associated	sponges	NA	CRO1	68574	3	42.1081	NA	3.1761			NA	University of Barcelona	NA	not	TRUE	NA	sponge tissue	Empura	Chondrillida	10533	1163772	NA	NA
10533.CRO2	10793.10533.CRO2	Chondrosia reniformis	sponge metagenome	CRO2	4/10/12	Steindler	Spain	9	sponge tissue from Chondrosia reniformis	TRUE	0	EMP	marine benthic biome	animal-associated habitat	organic material feature	host-associated	sponges	NA	CRO2	68574	3	42.1081	NA	3.1761			NA	University of Barcelona	NA	not	TRUE	NA	sponge tissue	Empura	Chondrillida	10533	1163772	NA	NA
10533.CRO3	10793.10533.CRO3	Chondrosia reniformis	sponge metagenome	CRO3	4/10/12	Steindler	Spain	9	sponge tissue from Chondrosia reniformis	TRUE	0	EMP	marine benthic biome	animal-associated habitat	organic material feature	host-associated	sponges	NA	CRO3	68574	3	42.1081	NA	3.1761			NA	University of Barcelona	NA	not	TRUE	NA	sponge tissue	Empura	Chondrillida	10533	1163772	NA	NA
10533.CRO4	10793.10533.CRO4	Chondrosia reniformis	sponge metagenome	CRO4	4/10/12	Steindler	Spain	9	sponge tissue from Chondrosia reniformis	TRUE	0	EMP	marine benthic biome	animal-associated habitat	organic material feature	host-associated	sponges	NA	CRO4	68574	3	42.1081	NA	3.1761			NA	University of Barcelona	NA	not	TRUE	NA	sponge tissue	Empura	Chondrillida	10533	1163772	NA	NA
10533.Csc.36.1a	10793.10533.Csc.36.1a	Cacospongia scalaris	sponge metagenome	Csc 36.1a	7/1/12	Montoya	Spain	10	sponge tissue from Cacospongia scalaris	TRUE	0	EMP	marine benthic biome	animal-associated habitat	organic material feature	host-associated	sponges	Healthy	Csc.36.1a	121497	5	42.05	Adult	3.2			NA	Institute of Marine Sciences (ICM-CSIC)	NA	not	TRUE	NA	sponge tissue	Cala Montgo1, Spain	Dictyoceratida	10533	1163772		NA
10533.Csc.36.1b	10793.10533.Csc.36.1b	Cacospongia scalaris	sponge metagenome	Csc 36.1b	7/1/12	Montoya	Spain	10	sponge tissue from Cacospongia scalaris	TRUE	0	EMP	marine benthic biome	animal-associated habitat	organic material feature	host-associated	sponges	Healthy	Csc.36.1b	121497	5	42.05	Adult	3.2			NA	Institute of Marine Sciences (ICM-CSIC)	NA	not	TRUE	NA	sponge tissue	Cala Montgo1, Spain	Dictyoceratida	10533	1163772		NA
10533.Csc.36.2a	10793.10533.Csc.36.2a	Cacospongia scalaris	sponge metagenome	Csc 36.2a	7/1/12	Montoya	Spain	10	sponge tissue from Cacospongia scalaris	TRUE	0	EMP	marine benthic biome	animal-associated habitat	organic material feature	host-associated	sponges	Healthy	Csc.36.2a	121497	5	42.05	Adult	3.2			NA	Institute of Marine Sciences (ICM-CSIC)	NA	not	TRUE	NA	sponge tissue	Cala Montgo1, Spain	Dictyoceratida	10533	1163772		NA
10533.Csc.36.3a	10793.10533.Csc.36.3a	Cacospongia scalaris	sponge metagenome	Csc 36.3a	7/1/12	Montoya	Spain	10	sponge tissue from Cacospongia scalaris	TRUE	0	EMP	marine benthic biome	animal-associated habitat	organic material feature	host-associated	sponges	Healthy	Csc.36.3a	121497	5	42.05	Adult	3.2			NA	Institute of Marine Sciences (ICM-CSIC)	NA	not	TRUE	NA	sponge tissue	Cala Montgo1, Spain	Dictyoceratida	10533	1163772		NA
10533.Csc.36.4a	10793.10533.Csc.36.4a	Cacospongia scalaris	sponge metagenome	Csc 36.4a	7/1/12	Montoya	Spain	10	sponge tissue from Cacospongia scalaris	TRUE	0	EMP	marine benthic biome	animal-associated habitat	organic material feature	host-associated	sponges	Healthy	Csc.36.4a	121497	5	42.05	Adult	3.2			NA	Institute of Marine Sciences (ICM-CSIC)	NA		TRUE	NA	sponge tissue	Cala Montgo1, Spain	Dictyoceratida	10533	1163772		NA
10533.Csc.36.5a	10793.10533.Csc.36.5a	Cacospongia scalaris	sponge metagenome	Csc 36.5a	7/1/12	Montoya	Spain	10	sponge tissue from Cacospongia scalaris	TRUE	0	EMP	marine benthic biome	animal-associated habitat	organic material feature	host-associated	sponges	Healthy	Csc.36.5a	121497	5	42.05	Adult	3.2			NA	Institute of Marine Sciences (ICM-CSIC)	NA		TRUE	NA	sponge tissue	Cala Montgo1, Spain	Dictyoceratida	10533	1163772		NA
10533.CUR13.01	10793.10533.CUR13.01	Ircinia felix	sponge metagenome	CUR13/01	3/4/13	Rodrigo Costa	Curacao	5-10	sponge tissue from Ircinia sp. (felix)	TRUE	0	EMP	marine benthic biome	animal-associated habitat	organic material feature	host-associated	sponges	NA	CUR13.01	275432	5	12.120967	NA	-68.969692			NA	University of Lisbon, Portugal	NA		TRUE	NA	sponge tissue	CARMABI Station	Dictyoceratida	10533	1163772		28
10533.CUR13.02	10793.10533.CUR13.02	Ircinia felix	sponge metagenome	CUR13/02	3/4/13	Rodrigo Costa	Curacao	5-10	sponge tissue from Ircinia sp. (felix)	TRUE	0	EMP	marine benthic biome	animal-associated habitat	organic material feature	host-associated	sponges	NA	CUR13.02	275432	5	12.120967	NA	-68.969692			NA	University of Lisbon, Portugal	NA		TRUE	NA	sponge tissue	CARMABI Station	Dictyoceratida	10533	1163772		28
10533.CUR13.03	10793.10533.CUR13.03	Ircinia felix	sponge metagenome	CUR13/03	3/4/13	Rodrigo Costa	Curacao	5-10	sponge tissue from Ircinia sp. (felix)	TRUE	0	EMP	marine benthic biome	animal-associated habitat	organic material feature	host-associated	sponges	NA	CUR13.03	275432	5	12.120967	NA	-68.969692			NA	University of Lisbon, Portugal	NA		TRUE	NA	sponge tissue	CARMABI Station	Dictyoceratida	10533	1163772		28
10533.CUR13.04	10793.10533.CUR13.04	Ircinia felix	sponge metagenome	CUR13/04	3/4/13	Rodrigo Costa	Curacao	5-10	sponge tissue from Ircinia felix	TRUE	0	EMP	marine benthic biome	animal-associated habitat	organic material feature	host-associated	sponges	NA	CUR13.04	275432	5	12.120967	NA	-68.969692			NA	University of Lisbon, Portugal	NA		TRUE	NA	sponge tissue	CARMABI Station	Dictyoceratida	10533	1163772		28
10533.CUR13.05	10793.10533.CUR13.05	Ircinia strobilina	sponge metagenome	CUR13/05	3/4/13	Rodrigo Costa	Curacao	5-10	sponge tissue from Ircinia strobilina	TRUE	0	EMP	marine benthic biome	animal-associated habitat	organic material feature	host-associated	black ball sponge	NA	CUR13.05	467775	5	12.120967	NA	-68.969692			NA	University of Lisbon, Portugal	NA		TRUE	NA	sponge tissue	CARMABI Station	Dictyoceratida	10533	1163772		28
10533.CUR13.06	10793.10533.CUR13.06	Ircinia strobilina	sponge metagenome	CUR13/06	3/4/13	Rodrigo Costa	Curacao	5-10	sponge tissue from Ircinia strobilina	TRUE	0	EMP	marine benthic biome	animal-associated habitat	organic material feature	host-associated	black ball sponge	NA	CUR13.06	467775	5	12.120967	NA	-68.969692			NA	University of Lisbon, Portugal	NA		TRUE	NA	sponge tissue	CARMABI Station	Dictyoceratida	10533	1163772		28
10533.CUR13.07	10793.10533.CUR13.07	Ircinia strobilina	sponge metagenome	CUR13/07	3/4/13	Rodrigo Costa	Curacao	5-10	sponge tissue from Ircinia strobilina	TRUE	0	EMP	marine benthic biome	animal-associated habitat	organic material feature	host-associated	black ball sponge	NA	CUR13.07	467775	5	12.120967	NA	-68.969692			NA	University of Lisbon, Portugal	NA		TRUE	NA	sponge tissue	CARMABI Station	Dictyoceratida	10533	1163772		28
10533.CUR13.08	10793.10533.CUR13.08	Ircinia felix	sponge metagenome	CUR13/08	3/4/13	Rodrigo Costa	Curacao	5-10	sponge tissue from Ircinia felix	TRUE	0	EMP	marine benthic biome	animal-associated habitat	organic material feature	host-associated	sponges	NA	CUR13.08	275432	5	12.120967	NA	-68.969692			NA	University of Lisbon, Portugal	NA		TRUE	NA	sponge tissue	CARMABI Station	Dictyoceratida	10533	1163772		28
10533.CUR13.09	10793.10533.CUR13.09	Ircinia strobilina	sponge metagenome	CUR13/09	3/4/13	Rodrigo Costa	Curacao	5-10	sponge tissue from Ircinia strobilina	TRUE	0	EMP	marine benthic biome	animal-associated habitat	organic material feature	host-associated	black ball sponge	NA	CUR13.09	467775	5	12.120967	NA	-68.969692			NA	University of Lisbon, Portugal	NA		TRUE	NA	sponge tissue	CARMABI Station	Dictyoceratida	10533	1163772		28
10533.CUR13.10	10793.10533.CUR13.10	Ircinia strobilina	sponge metagenome	CUR13/10	3/4/13	Rodrigo Costa	Curacao	5-10	sponge tissue from Ircinia strobilina	TRUE	0	EMP	marine benthic biome	animal-associated habitat	organic material feature	host-associated	black ball sponge	NA	CUR13.10	467775	5	12.120967	NA	-68.969692			NA	University of Lisbon, Portugal	NA		TRUE	NA	sponge tissue	CARMABI Station	Dictyoceratida	10533	1163772		28
10533.CUR13.11	10793.10533.CUR13.11	Scopalina ruetzleri	sponge metagenome	CUR13/11	3/4/13	Rodrigo Costa	Curacao	5-10	sponge tissue from Scopalina (Ulosa) ruetzleri	TRUE	0	EMP	marine benthic biome	animal-associated habitat	organic material feature	host-associated	sponges	NA	CUR13.11	85795	5	12.120967	NA	-68.969692			NA	University of Lisbon, Portugal	NA		TRUE	NA	sponge tissue	CARMABI Station	Bubarida	10533	1163772		28
10533.CUR13.12	10793.10533.CUR13.12	Scopalina ruetzleri	sponge metagenome	CUR13/12	3/4/13	Rodrigo Costa	Curacao	5-10	sponge tissue from Scopalina (Ulosa) ruetzleri	TRUE	0	EMP	marine benthic biome	animal-associated habitat	organic material feature	host-associated	sponges	NA	CUR13.12	85795	5	12.120967	NA	-68.969692			NA	University of Lisbon, Portugal	NA		TRUE	NA	sponge tissue	CARMABI Station	Bubarida	10533	1163772		28
10533.CUR13.13	10793.10533.CUR13.13	Scopalina ruetzleri	sponge metagenome	CUR13/13	3/4/13	Rodrigo Costa	Curacao	5-10	sponge tissue from Scopalina (Ulosa) ruetzleri	TRUE	0	EMP	marine benthic biome	animal-associated habitat	organic material feature	host-associated	sponges	NA	CUR13.13	85795	5	12.120967	NA	-68.969692			NA	University of Lisbon, Portugal	NA		TRUE	NA	sponge tissue	CARMABI Station	Bubarida	10533	1163772		28
10533.CUR13.14	10793.10533.CUR13.14	Scopalina ruetzleri	sponge metagenome	CUR13/14	3/4/13	Rodrigo Costa	Curacao	5-10	sponge tissue from Scopalina (Ulosa) ruetzleri	TRUE	0	EMP	marine benthic biome	animal-associated habitat	organic material feature	host-associated	sponges	NA	CUR13.14	85795	5	12.120967	NA	-68.969692			NA	University of Lisbon, Portugal	NA		TRUE	NA	sponge tissue	CARMABI Station	Bubarida	10533	1163772		28
10533.CUR13.15	10793.10533.CUR13.15	Scopalina ruetzleri	sponge metagenome	CUR13/15	3/4/13	Rodrigo Costa	Curacao	5-10	sponge tissue from Scopalina (Ulosa) ruetzleri	TRUE	0	EMP	marine benthic biome	animal-associated habitat	organic material feature	host-associated	sponges	NA	CUR13.15	85795	5	12.120967	NA	-68.969692			NA	University of Lisbon, Portugal	NA		TRUE	NA	sponge tissue	CARMABI Station	Bubarida	10533	1163772		28
10533.CUR13.SED1	10793.10533.CUR13.SED1	marine sediment metagenome	marine sediment metagenome	CUR13/SED1	3/4/13	Rodrigo Costa	Curacao	5-10	sediment CUR13.SED1	TRUE	0	EMP	marine benthic biome	reef	marine sediment	sediment	sediment	NA	CUR13.SED1	412755	5	12.120967	NA	-68.969692			NA	University of Lisbon, Portugal	NA		TRUE	NA	marine sediment	CARMABI Station	NA	10533	412755		28
10533.CUR13.SED2	10793.10533.CUR13.SED2	marine sediment metagenome	marine sediment metagenome	CUR13/SED2	3/4/13	Rodrigo Costa	Curacao	5-10	sediment CUR13.SED2	TRUE	0	EMP	marine benthic biome	reef	marine sediment	sediment	sediment	NA	CUR13.SED2	412755	5	12.120967	NA	-68.969692			NA	University of Lisbon, Portugal	NA		TRUE	NA	marine sediment	CARMABI Station	NA	10533	412755		28
10533.CUR13.SED3	10793.10533.CUR13.SED3	marine sediment metagenome	marine sediment metagenome	CUR13/SED3	3/4/13	Rodrigo Costa	Curacao	5-10	sediment CUR13.SED3	TRUE	0	EMP	marine benthic biome	reef	marine sediment	sediment	sediment	NA	CUR13.SED3	412755	5	12.120967	NA	-68.969692			NA	University of Lisbon, Portugal	NA		TRUE	NA	marine sediment	CARMABI Station	NA	10533	412755		28
10533.CUR13.SED4	10793.10533.CUR13.SED4	marine sediment metagenome	marine sediment metagenome	CUR13/SED4	3/4/13	Rodrigo Costa	Curacao	5-10	sediment CUR13.SED4	TRUE	0	EMP	marine benthic biome	reef	marine sediment	sediment	sediment	NA	CUR13.SED4	412755	5	12.120967	NA	-68.969692			NA	University of Lisbon, Portugal	NA		TRUE	NA	marine sediment	CARMABI Station	NA	10533	412755		28
10533.CUR13.SED5	10793.10533.CUR13.SED5	marine sediment metagenome	marine sediment metagenome	CUR13/SED5	3/4/13	Rodrigo Costa	Curacao	5-10	sediment CUR13.SED5	TRUE	0	EMP	marine benthic biome	reef	marine sediment	sediment	sediment	NA	CUR13.SED5	412755	5	12.120967	NA	-68.969692			NA	University of Lisbon, Portugal	NA		TRUE	NA	marine sediment	CARMABI Station	NA	10533	412755		28
10533.CUR13.SED6	10793.10533.CUR13.SED6	marine sediment metagenome	marine sediment metagenome	CUR13/SED6	3/4/13	Rodrigo Costa	Curacao	5-10	sediment CUR13.SED6	TRUE	0	EMP	marine benthic biome	reef	marine sediment	sediment	sediment	NA	CUR13.SED6	412755	5	12.120967	NA	-68.969692			NA	University of Lisbon, Portugal	NA		TRUE	NA	marine sediment	CARMABI Station	NA	10533	412755		28
10533.CUR13.SW1	10793.10533.CUR13.SW1	marine metagenome	marine metagenome	CUR13/SW1	3/4/13	Rodrigo Costa	Curacao	5-10	seawater	TRUE	0	EMP	ocean biome	ocean water	ocean water	water	sea water	NA	CUR13.SW1	408172	5	12.120967	NA	-68.969692			NA	University of Lisbon, Portugal	NA		TRUE	NA	seawater	CARMABI Station	NA	10533	408172		28
10533.CUR13.SW2	10793.10533.CUR13.SW2	marine metagenome	marine metagenome	CUR13/SW2	3/4/13	Rodrigo Costa	Curacao	5-10	seawater	TRUE	0	EMP	ocean biome	ocean water	ocean water	water	sea water	NA	CUR13.SW2	408172	5	12.120967	NA	-68.969692			NA	University of Lisbon, Portugal	NA		TRUE	NA	seawater	CARMABI Station	NA	10533	408172		28
10533.CUR13.SW3	10793.10533.CUR13.SW3	marine metagenome	marine metagenome	CUR13/SW3	3/4/13	Rodrigo Costa	Curacao	5-10	seawater	TRUE	0	EMP	ocean biome	ocean water	ocean water	water	sea water	NA	CUR13.SW3	408172	5	12.120967	NA	-68.969692			NA	University of Lisbon, Portugal	NA		TRUE	NA	seawater	CARMABI Station	NA	10533	408172		28
10533.Cvi.10.1a	10793.10533.Cvi.10.1a	Cliona viridis	sponge metagenome	Cvi 10.1a	7/1/12	Montoya	Spain	10	sponge tissue from Cliona viridis	TRUE	0	EMP	marine benthic biome	animal-associated habitat	organic material feature	host-associated	sponges	Healthy	Cvi.10.1a	76786	5	42.05	Adult	3.2			NA	Institute of Marine Sciences (ICM-CSIC)	NA		TRUE	NA	sponge tissue	Cala Montgo1, Spain	Clionaida	10533	1163772		NA
10533.Cvi.10.1b	10793.10533.Cvi.10.1b	Cliona viridis	sponge metagenome	Cvi 10.1b	7/1/12	Montoya	Spain	10	sponge tissue from Cliona viridis	TRUE	0	EMP	marine benthic biome	animal-associated habitat	organic material feature	host-associated	sponges	Healthy	Cvi.10.1b	76786	5	42.05	Adult	3.2			NA	Institute of Marine Sciences (ICM-CSIC)	NA		TRUE	NA	sponge tissue	Cala Montgo1, Spain	Clionaida	10533	1163772		NA
10533.Cvi.10.2a	10793.10533.Cvi.10.2a	Cliona viridis	sponge metagenome	Cvi 10.2a	7/1/12	Montoya	Spain	10	sponge tissue from Cliona viridis	TRUE	0	EMP	marine benthic biome	animal-associated habitat	organic material feature	host-associated	sponges	Healthy	Cvi.10.2a	76786	5	42.05	Adult	3.2			NA	Institute of Marine Sciences (ICM-CSIC)	NA		TRUE	NA	sponge tissue	Cala Montgo1, Spain	Clionaida	10533	1163772		NA
10533.Cvi.10.3a	10793.10533.Cvi.10.3a	Cliona viridis	sponge metagenome	Cvi 10.3a	7/1/12	Montoya	Spain	10	sponge tissue from Cliona viridis	TRUE	0	EMP	marine benthic biome	animal-associated habitat	organic material feature	host-associated	sponges	Healthy	Cvi.10.3a	76786	5	42.05	Adult	3.2			NA	Institute of Marine Sciences (ICM-CSIC)	NA		TRUE	NA	sponge tissue	Cala Montgo1, Spain	Clionaida	10533	1163772		NA
10533.Cvi.10.4a	10793.10533.Cvi.10.4a	Cliona viridis	sponge metagenome	Cvi 10.4a	7/1/12	Montoya	Spain	10	sponge tissue from Cliona viridis	TRUE	0	EMP	marine benthic biome	animal-associated habitat	organic material feature	host-associated	sponges	Healthy	Cvi.10.4a	76786	5	42.05	Adult	3.2			NA	Institute of Marine Sciences (ICM-CSIC)	NA		TRUE	NA	sponge tissue	Cala Montgo1, Spain	Clionaida	10533	1163772		NA
10533.Cvi.10.5a	10793.10533.Cvi.10.5a	Cliona viridis	sponge metagenome	Cvi 10.5a	7/1/12	Montoya	Spain	10	sponge tissue from Cliona viridis	TRUE	0	EMP	marine benthic biome	animal-associated habitat	organic material feature	host-associated	sponges	Healthy	Cvi.10.5a	76786	5	42.05	Adult	3.2			NA	Institute of Marine Sciences (ICM-CSIC)	NA		TRUE	NA	sponge tissue	Cala Montgo1, Spain	Clionaida	10533	1163772		NA
10533.CVS.Ago.1a	10793.10533.CVS.Ago.1a	Agelas oroides	sponge metagenome	CVS_Ago_1a	8/1/13	Montoya	Spain	10	sponge tissue from CVS Agelas oroides	TRUE	0	EMP	marine benthic biome	animal-associated habitat	organic material feature	host-associated	sponges	Healthy	CVS.Ago.1a	72715	4	42.319	Adult	3.322			NA	Institute of Marine Sciences (ICM-CSIC)	NA		TRUE	NA	sponge tissue	Cala Montgo1, Spain	Agelasida	10533	1163772		NA
10533.CVS.Ago.2a	10793.10533.CVS.Ago.2a	Agelas oroides	sponge metagenome	CVS_Ago_2a	8/1/13	Montoya	Spain	10	sponge tissue from CVS Agelas oroides	TRUE	0	EMP	marine benthic biome	animal-associated habitat	organic material feature	host-associated	sponges	Healthy	CVS.Ago.2a	72715	4	42.319	Adult	3.322			NA	Institute of Marine Sciences (ICM-CSIC)	NA		TRUE	NA	sponge tissue	Cala Montgo1, Spain	Agelasida	10533	1163772		NA
10533.CVS.Ago.3a	10793.10533.CVS.Ago.3a	Agelas oroides	sponge metagenome	CVS_Ago_3a	8/1/13	Montoya	Spain	10	sponge tissue from CVS Agelas oroides	TRUE	0	EMP	marine benthic biome	animal-associated habitat	organic material feature	host-associated	sponges	Healthy	CVS.Ago.3a	72715	4	42.319	Adult	3.322			NA	Institute of Marine Sciences (ICM-CSIC)	NA		TRUE	NA	sponge tissue	Cala Montgo1, Spain	Agelasida	10533	1163772		NA
10533.CVS.Axd.1a	10793.10533.CVS.Axd.1a	Axinella damicornis	sponge metagenome	CVS_Axd_1a	8/1/13	Montoya	Spain	10	sponge tissue from CVS Axinella damicornis	TRUE	0	EMP	marine benthic biome	animal-associated habitat	organic material feature	host-associated	sponges	Healthy	CVS.Axd.1a	72671	4	42.319	Adult	3.322			NA	Institute of Marine Sciences (ICM-CSIC)	NA		TRUE	NA	sponge tissue	Cala Montgo1, Spain	Axinellida	10533	1163772		NA
10533.CVS.Axd.2a	10793.10533.CVS.Axd.2a	Axinella damicornis	sponge metagenome	CVS_Axd_2a	8/1/13	Montoya	Spain	10	sponge tissue from CVS Axinella damicornis	TRUE	0	EMP	marine benthic biome	animal-associated habitat	organic material feature	host-associated	sponges	Healthy	CVS.Axd.2a	72671	4	42.319	Adult	3.322			NA	Institute of Marine Sciences (ICM-CSIC)	NA		TRUE	NA	sponge tissue	Cala Montgo1, Spain	Axinellida	10533	1163772		NA
10533.CVS.Axd.3a	10793.10533.CVS.Axd.3a	Axinella damicornis	sponge metagenome	CVS_Axd_3a	8/1/13	Montoya	Spain	10	sponge tissue from CVS Axinella damicornis	TRUE	0	EMP	marine benthic biome	animal-associated habitat	organic material feature	host-associated	sponges	Healthy	CVS.Axd.3a	72671	4	42.319	Adult	3.322			NA	Institute of Marine Sciences (ICM-CSIC)	NA		TRUE	NA	sponge tissue	Cala Montgo1, Spain	Axinellida	10533	1163772		NA
10533.CVS.Chr.1a	10793.10533.CVS.Chr.1a	Chondrosia reniformis	sponge metagenome	CVS_Chr_1a	8/1/13	Montoya	Spain	10	sponge tissue from CVS Chondrosia reniformis	TRUE	0	EMP	marine benthic biome	animal-associated habitat	organic material feature	host-associated	sponges	Healthy	CVS.Chr.1a	68574	4	42.319	Adult	3.322			NA	Institute of Marine Sciences (ICM-CSIC)	NA		TRUE	NA	sponge tissue	Cala Montgo1, Spain	Chondrillida	10533	1163772		NA
10533.CVS.Chr.2a	10793.10533.CVS.Chr.2a	Chondrosia reniformis	sponge metagenome	CVS_Chr_2a	8/1/13	Montoya	Spain	10	sponge tissue from CVS Chondrosia reniformis	TRUE	0	EMP	marine benthic biome	animal-associated habitat	organic material feature	host-associated	sponges	Healthy	CVS.Chr.2a	68574	4	42.319	Adult	3.322			NA	Institute of Marine Sciences (ICM-CSIC)	NA		TRUE	NA	sponge tissue	Cala Montgo1, Spain	Chondrillida	10533	1163772		NA
10533.CVS.Chr.3a	10793.10533.CVS.Chr.3a	Chondrosia reniformis	sponge metagenome	CVS_Chr_3a	8/1/13	Montoya	Spain	10	sponge tissue from CVS Chondrosia reniformis	TRUE	0	EMP	marine benthic biome	animal-associated habitat	organic material feature	host-associated	sponges	Healthy	CVS.Chr.3a	68574	4	42.319	Adult	3.322			NA	Institute of Marine Sciences (ICM-CSIC)	NA		TRUE	NA	sponge tissue	Cala Montgo1, Spain	Chondrillida	10533	1163772		NA
10533.CVS.Crc.1a	10793.10533.CVS.Crc.1a	Crambe crambe	sponge metagenome	CVS_Crc_1a	8/1/13	Montoya	Spain	10	sponge tissue from CVS Crambe crambe	TRUE	0	EMP	marine benthic biome	animal-associated habitat	organic material feature	host-associated	sponges	Healthy	CVS.Crc.1a	3722	4	42.319	Adult	3.322			NA	Institute of Marine Sciences (ICM-CSIC)	NA		TRUE	NA	sponge tissue	Cala Montgo1, Spain	Poecilosclerida	10533	1163772		NA
10533.CVS.Crc.2a	10793.10533.CVS.Crc.2a	Crambe crambe	sponge metagenome	CVS_Crc_2a	8/1/13	Montoya	Spain	10	sponge tissue from CVS Crambe crambe	TRUE	0	EMP	marine benthic biome	animal-associated habitat	organic material feature	host-associated	sponges	Healthy	CVS.Crc.2a	3722	4	42.319	Adult	3.322			NA	Institute of Marine Sciences (ICM-CSIC)	NA		TRUE	NA	sponge tissue	Cala Montgo1, Spain	Poecilosclerida	10533	1163772		NA
10533.CVS.Crc.3a	10793.10533.CVS.Crc.3a	Crambe crambe	sponge metagenome	CVS_Crc_3a	8/1/13	Montoya	Spain	10	sponge tissue from CVS Crambe crambe	TRUE	0	EMP	marine benthic biome	animal-associated habitat	organic material feature	host-associated	sponges	Healthy	CVS.Crc.3a	3722	4	42.319	Adult	3.322			NA	Institute of Marine Sciences (ICM-CSIC)	NA		TRUE	NA	sponge tissue	Cala Montgo1, Spain	Poecilosclerida	10533	1163772		NA
10533.CVS.Dya.1a	10793.10533.CVS.Dya.1a	Dysidea avara	sponge metagenome	CVS_Dya_1a	8/1/13	Montoya	Spain	10	sponge tissue from CVS Dysidea avara	TRUE	0	EMP	marine benthic biome	animal-associated habitat	organic material feature	host-associated	sponges	Healthy	CVS.Dya.1a	196820	4	42.319	Adult	3.322			NA	Institute of Marine Sciences (ICM-CSIC)	NA		TRUE	NA	sponge tissue	Cala Montgo1, Spain	Dictyoceratida	10533	1163772		NA
10533.CVS.Dya.2a	10793.10533.CVS.Dya.2a	Dysidea avara	sponge metagenome	CVS_Dya_2a	8/1/13	Montoya	Spain	10	sponge tissue from CVS Dysidea avara	TRUE	0	EMP	marine benthic biome	animal-associated habitat	organic material feature	host-associated	sponges	Healthy	CVS.Dya.2a	196820	4	42.319	Adult	3.322			NA	Institute of Marine Sciences (ICM-CSIC)	NA		TRUE	NA	sponge tissue	Cala Montgo1, Spain	Dictyoceratida	10533	1163772		NA
10533.CVS.Dya.3a	10793.10533.CVS.Dya.3a	Dysidea avara	sponge metagenome	CVS_Dya_3a	8/1/13	Montoya	Spain	10	sponge tissue from CVS Dysidea avara	TRUE	0	EMP	marine benthic biome	animal-associated habitat	organic material feature	host-associated	sponges	Healthy	CVS.Dya.3a	196820	4	42.319	Adult	3.322			NA	Institute of Marine Sciences (ICM-CSIC)	NA		TRUE	NA	sponge tissue	Cala Montgo1, Spain	Dictyoceratida	10533	1163772		NA
10533.CVS.Pef.1a	10793.10533.CVS.Pef.1a	Petrosia ficiformis	sponge metagenome	CVS_Pef_1a	8/1/13	Montoya	Spain	10	sponge tissue from CVS Petrosia ficiformis	TRUE	0	EMP	marine benthic biome	animal-associated habitat	organic material feature	host-associated	sponges	Healthy	CVS.Pef.1a	68564	4	42.319	Adult	3.322			NA	Institute of Marine Sciences (ICM-CSIC)	NA		TRUE	NA	sponge tissue	Cala Montgo1, Spain	Haplosclerida	10533	1163772		NA
10533.CVS.Pef.2a	10793.10533.CVS.Pef.2a	Petrosia ficiformis	sponge metagenome	CVS_Pef_2a	8/1/13	Montoya	Spain	10	sponge tissue from CVS Petrosia ficiformis	TRUE	0	EMP	marine benthic biome	animal-associated habitat	organic material feature	host-associated	sponges	Healthy	CVS.Pef.2a	68564	4	42.319	Adult	3.322			NA	Institute of Marine Sciences (ICM-CSIC)	NA		TRUE	NA	sponge tissue	Cala Montgo1, Spain	Haplosclerida	10533	1163772		NA
10533.CVS.Pef.3a	10793.10533.CVS.Pef.3a	Petrosia ficiformis	sponge metagenome	CVS_Pef_3a	8/1/13	Montoya	Spain	10	sponge tissue from CVS Petrosia ficiformis	TRUE	0	EMP	marine benthic biome	animal-associated habitat	organic material feature	host-associated	sponges	Healthy	CVS.Pef.3a	68564	4	42.319	Adult	3.322			NA	Institute of Marine Sciences (ICM-CSIC)	NA		TRUE	NA	sponge tissue	Cala Montgo1, Spain	Haplosclerida	10533	1163772		NA
10533.CW1	10793.10533.CW1	Chondrosia reniformis	sponge metagenome	CW1	8/22/12	Steindler	Italy	6	sponge tissue from Chondrosia reniformis	TRUE	0	EMP	marine benthic biome	animal-associated habitat	organic material feature	host-associated	sponges	NA	CW1	68574	3	44.3101	NA	9.2117			NA	Steindler Lab	NA	not	TRUE	NA	sponge tissue	Paraggi	Chondrillida	10533	1163772	NA	NA
10533.CW2	10793.10533.CW2	Chondrosia reniformis	sponge metagenome	CW2	8/22/12	Steindler	Italy	6	sponge tissue from Chondrosia reniformis	TRUE	0	EMP	marine benthic biome	animal-associated habitat	organic material feature	host-associated	sponges	Healthy	CW2	68574	3	44.3101	Adult	9.2117			NA	Steindler Lab	NA		TRUE	NA	sponge tissue	Paraggi	Chondrillida	10533	1163772	NA	NA
10533.CYM1	10793.10533.CYM1	Cymbastela coralliophila	sponge metagenome	CYM1	5/1/14	Webster	Australia	6	Cymbastela coralliophila 250 umol photons/m2/s	TRUE	0	EMP	marine benthic biome	animal-associated habitat	organic material feature	host-associated	sponges	Healthy	CYM1	85786	6	-18.8225667	Adult	147.63755			NA	Australian Institute of Marine Science (Townsville, QLD)	NA		TRUE	NA	sponge tissue		Axinellida	10533	1163772	Sponge Responses to dredging-related light attenuation	NA
10533.CYM10	10793.10533.CYM10	Cymbastela coralliophila	sponge metagenome	CYM10	5/1/14	Webster	Australia	6	Cymbastela coralliophila 100 umol photons/m2/s	TRUE	0	EMP	marine benthic biome	animal-associated habitat	organic material feature	host-associated	sponges	Healthy	CYM10	85786	6	-18.8225667	Adult	147.63755			NA	Australian Institute of Marine Science (Townsville, QLD)	NA		TRUE	NA	sponge tissue		Axinellida	10533	1163772	Sponge Responses to dredging-related light attenuation	NA
10533.CYM11	10793.10533.CYM11	Cymbastela coralliophila	sponge metagenome	CYM11	5/1/14	Webster	Australia	6	Cymbastela coralliophila 100 umol photons/m2/s	TRUE	0	EMP	marine benthic biome	animal-associated habitat	organic material feature	host-associated	sponges	Healthy	CYM11	85786	6	-18.8225667	Adult	147.63755			NA	Australian Institute of Marine Science (Townsville, QLD)	NA		TRUE	NA	sponge tissue		Axinellida	10533	1163772	Sponge Responses to dredging-related light attenuation	NA
10533.CYM12	10793.10533.CYM12	Cymbastela coralliophila	sponge metagenome	CYM12	5/1/14	Webster	Australia	6	Cymbastela coralliophila 100 umol photons/m2/s	TRUE	0	EMP	marine benthic biome	animal-associated habitat	organic material feature	host-associated	sponges	Healthy	CYM12	85786	6	-18.8225667	Adult	147.63755			NA	Australian Institute of Marine Science (Townsville, QLD)	NA		TRUE	NA	sponge tissue		Axinellida	10533	1163772	Sponge Responses to dredging-related light attenuation	NA
10533.CYM13	10793.10533.CYM13	Cymbastela coralliophila	sponge metagenome	CYM13	5/1/14	Webster	Australia	6	Cymbastela coralliophila 25 umol photons/m2/s	TRUE	0	EMP	marine benthic biome	animal-associated habitat	organic material feature	host-associated	sponges	Healthy	CYM13	85786	6	-18.8225667	Adult	147.63755			NA	Australian Institute of Marine Science (Townsville, QLD)	NA		TRUE	NA	sponge tissue		Axinellida	10533	1163772	Sponge Responses to dredging-related light attenuation	NA
10533.CYM14	10793.10533.CYM14	Cymbastela coralliophila	sponge metagenome	CYM14	5/1/14	Webster	Australia	6	Cymbastela coralliophila 25 umol photons/m2/s	TRUE	0	EMP	marine benthic biome	animal-associated habitat	organic material feature	host-associated	sponges	Healthy	CYM14	85786	6	-18.8225667	Adult	147.63755			NA	Australian Institute of Marine Science (Townsville, QLD)	NA		TRUE	NA	sponge tissue		Axinellida	10533	1163772	Sponge Responses to dredging-related light attenuation	NA
10533.CYM15	10793.10533.CYM15	Cymbastela coralliophila	sponge metagenome	CYM15	5/1/14	Webster	Australia	6	Cymbastela coralliophila 25 umol photons/m2/s	TRUE	0	EMP	marine benthic biome	animal-associated habitat	organic material feature	host-associated	sponges	Healthy	CYM15	85786	6	-18.8225667	Adult	147.63755			NA	Australian Institute of Marine Science (Townsville, QLD)	NA		TRUE	NA	sponge tissue		Axinellida	10533	1163772	Sponge Responses to dredging-related light attenuation	NA
10533.CYM16	10793.10533.CYM16	Cymbastela coralliophila	sponge metagenome	CYM16	5/1/14	Webster	Australia	6	Cymbastela coralliophila 25 umol photons/m2/s	TRUE	0	EMP	marine benthic biome	animal-associated habitat	organic material feature	host-associated	sponges	Healthy	CYM16	85786	6	-18.8225667	Adult	147.63755			NA	Australian Institute of Marine Science (Townsville, QLD)	NA		TRUE	NA	sponge tissue		Axinellida	10533	1163772	Sponge Responses to dredging-related light attenuation	NA
10533.CYM17	10793.10533.CYM17	Cymbastela coralliophila	sponge metagenome	CYM17	5/1/14	Webster	Australia	6	Cymbastela coralliophila 25 umol photons/m2/s	TRUE	0	EMP	marine benthic biome	animal-associated habitat	organic material feature	host-associated	sponges	Healthy	CYM17	85786	6	-18.8225667	Adult	147.63755			NA	Australian Institute of Marine Science (Townsville, QLD)	NA		TRUE	NA	sponge tissue		Axinellida	10533	1163772	Sponge Responses to dredging-related light attenuation	NA
10533.CYM18	10793.10533.CYM18	Cymbastela coralliophila	sponge metagenome	CYM18	5/1/14	Webster	Australia	6	Cymbastela coralliophila 25 umol photons/m2/s	TRUE	0	EMP	marine benthic biome	animal-associated habitat	organic material feature	host-associated	sponges	Healthy	CYM18	85786	6	-18.8225667	Adult	147.63755			NA	Australian Institute of Marine Science (Townsville, QLD)	NA		TRUE	NA	sponge tissue		Axinellida	10533	1163772	Sponge Responses to dredging-related light attenuation	NA
10533.CYM19	10793.10533.CYM19	Cymbastela coralliophila	sponge metagenome	CYM19	5/1/14	Webster	Australia	6	Cymbastela coralliophila 0 umol photons/m2/s	TRUE	0	EMP	marine benthic biome	animal-associated habitat	organic material feature	host-associated	sponges	Healthy	CYM19	85786	6	-18.8225667	Adult	147.63755			NA	Australian Institute of Marine Science (Townsville, QLD)	NA		TRUE	NA	sponge tissue		Axinellida	10533	1163772	Sponge Responses to dredging-related light attenuation	NA
10533.CYM2	10793.10533.CYM2	Cymbastela coralliophila	sponge metagenome	CYM2	5/1/14	Webster	Australia	6	Cymbastela coralliophila 250 umol photons/m2/s	TRUE	0	EMP	marine benthic biome	animal-associated habitat	organic material feature	host-associated	sponges	Healthy	CYM2	85786	6	-18.8225667	Adult	147.63755			NA	Australian Institute of Marine Science (Townsville, QLD)	NA		TRUE	NA	sponge tissue		Axinellida	10533	1163772	Sponge Responses to dredging-related light attenuation	NA
10533.CYM20	10793.10533.CYM20	Cymbastela coralliophila	sponge metagenome	CYM20	5/1/14	Webster	Australia	6	Cymbastela coralliophila 0 umol photons/m2/s	TRUE	0	EMP	marine benthic biome	animal-associated habitat	organic material feature	host-associated	sponges	Healthy	CYM20	85786	6	-18.8225667	Adult	147.63755			NA	Australian Institute of Marine Science (Townsville, QLD)	NA		TRUE	NA	sponge tissue		Axinellida	10533	1163772	Sponge Responses to dredging-related light attenuation	NA
10533.CYM21	10793.10533.CYM21	Cymbastela coralliophila	sponge metagenome	CYM21	5/1/14	Webster	Australia	6	Cymbastela coralliophila 0 umol photons/m2/s	TRUE	0	EMP	marine benthic biome	animal-associated habitat	organic material feature	host-associated	sponges	Healthy	CYM21	85786	6	-18.8225667	Adult	147.63755			NA	Australian Institute of Marine Science (Townsville, QLD)	NA		TRUE	NA	sponge tissue		Axinellida	10533	1163772	Sponge Responses to dredging-related light attenuation	NA
10533.CYM22	10793.10533.CYM22	Cymbastela coralliophila	sponge metagenome	CYM22	5/1/14	Webster	Australia	6	Cymbastela coralliophila 0 umol photons/m2/s	TRUE	0	EMP	marine benthic biome	animal-associated habitat	organic material feature	host-associated	sponges	Healthy	CYM22	85786	6	-18.8225667	Adult	147.63755			NA	Australian Institute of Marine Science (Townsville, QLD)	NA		TRUE	NA	sponge tissue		Axinellida	10533	1163772	Sponge Responses to dredging-related light attenuation	NA
10533.CYM23	10793.10533.CYM23	Cymbastela coralliophila	sponge metagenome	CYM23	5/1/14	Webster	Australia	6	Cymbastela coralliophila 0 umol photons/m2/s	TRUE	0	EMP	marine benthic biome	animal-associated habitat	organic material feature	host-associated	sponges	Healthy	CYM23	85786	6	-18.8225667	Adult	147.63755			NA	Australian Institute of Marine Science (Townsville, QLD)	NA		TRUE	NA	sponge tissue		Axinellida	10533	1163772	Sponge Responses to dredging-related light attenuation	NA
10533.CYM24	10793.10533.CYM24	Cymbastela coralliophila	sponge metagenome	CYM24	5/1/14	Webster	Australia	6	Cymbastela coralliophila 0 umol photons/m2/s	TRUE	0	EMP	marine benthic biome	animal-associated habitat	organic material feature	host-associated	sponges	Healthy	CYM24	85786	6	-18.8225667	Adult	147.63755			NA	Australian Institute of Marine Science (Townsville, QLD)	NA		TRUE	NA	sponge tissue		Axinellida	10533	1163772	Sponge Responses to dredging-related light attenuation	NA
10533.CYM25	10793.10533.CYM25	Cymbastela coralliophila	sponge metagenome	CYM25	5/1/14	Webster	Australia	6	Cymbastela coralliophila Control (Ambient Light)	TRUE	0	EMP	marine benthic biome	animal-associated habitat	organic material feature	host-associated	sponges	Healthy	CYM25	85786	6	-18.8225667	Adult	147.63755			NA	Australian Institute of Marine Science (Townsville, QLD)	NA		TRUE	NA	sponge tissue		Axinellida	10533	1163772	Sponge Responses to dredging-related light attenuation	NA
10533.CYM26	10793.10533.CYM26	Cymbastela coralliophila	sponge metagenome	CYM26	5/1/14	Webster	Australia	6	Cymbastela coralliophila Control (Ambient Light)	TRUE	0	EMP	marine benthic biome	animal-associated habitat	organic material feature	host-associated	sponges	Healthy	CYM26	85786	6	-18.8225667	Adult	147.63755			NA	Australian Institute of Marine Science (Townsville, QLD)	NA		TRUE	NA	sponge tissue		Axinellida	10533	1163772	Sponge Responses to dredging-related light attenuation	NA
10533.CYM27	10793.10533.CYM27	Cymbastela coralliophila	sponge metagenome	CYM27	5/1/14	Webster	Australia	6	Cymbastela coralliophila Control (Ambient Light)	TRUE	0	EMP	marine benthic biome	animal-associated habitat	organic material feature	host-associated	sponges	Healthy	CYM27	85786	6	-18.8225667	Adult	147.63755			NA	Australian Institute of Marine Science (Townsville, QLD)	NA		TRUE	NA	sponge tissue		Axinellida	10533	1163772	Sponge Responses to dredging-related light attenuation	NA
10533.CYM28	10793.10533.CYM28	Cymbastela coralliophila	sponge metagenome	CYM28	5/1/14	Webster	Australia	6	Cymbastela coralliophila Control (Ambient Light)	TRUE	0	EMP	marine benthic biome	animal-associated habitat	organic material feature	host-associated	sponges	Healthy	CYM28	85786	6	-18.8225667	Adult	147.63755			NA	Australian Institute of Marine Science (Townsville, QLD)	NA		TRUE	NA	sponge tissue		Axinellida	10533	1163772	Sponge Responses to dredging-related light attenuation	NA
10533.CYM29	10793.10533.CYM29	Cymbastela coralliophila	sponge metagenome	CYM29	5/1/14	Webster	Australia	6	Cymbastela coralliophila Control (Time 0)	TRUE	0	EMP	marine benthic biome	animal-associated habitat	organic material feature	host-associated	sponges	Healthy	CYM29	85786	6	-18.8225667	Adult	147.63755			NA	Australian Institute of Marine Science (Townsville, QLD)	NA		TRUE	NA	sponge tissue		Axinellida	10533	1163772	Sponge Responses to dredging-related light attenuation	NA
[truncated: 3,071 more rows]
